# Supplementary material for: Disparities in blood cancer survival in the UK 2009–2019: national cohort studies
Source: BJC Rep. 2026 Apr 15;4:19. doi: 10.1038/s44276-026-00222-0 (PMC13083837; doi:10.1038/s44276-026-00222-0)
Supplement: Supplementary file 2 — Appendix G - England cancer survival summary tables_v1.0 [file 44276_2026_222_MOESM2_ESM.xlsx]

## Sheet: Contents
Appendix G: Blood cancer survival summary tables, England
Contents
Table 1	Age-standardised one-, five-, and ten-year net survival by blood cancer subtype. Cases diagnosed from 2009 to 2019, England.
Table 2	Age-standardised five-year net survival by blood cancer subtype and calendar year of diagnosis. Cases diagnosed from 2009 to 2019, England.
Table 3	Age-specific five-year net survival by blood cancer subtype and age groups. Cases diagnosed from 2009 to 2019, England
Table 4	Age-standardised five-year net survival by blood cancer subtype and sex. Cases diagnosed from 2009 to 2019, England.
Table 5	Age-standardised five-year net survival by blood cancer subtype and area-level deprivation quintiles. Cases diagnosed from 2009 to 2019, England.
Table 6	Age-standardised five-year net survival by blood cancer subtype and ethnicity. Cases diagnosed from 2009 to 2019, England.
Data attributions

## Sheet: England_Overall
			Table 1. Age-standardised one-, five-, and ten-year net survival by blood cancer subtype. Cases diagnosed from 2009 to 2019, England.
Blood Cancer subtype				HAEMACARE group number	n	1-year survival ( 95% CI)			5-year survival (95% CI)	Lower 95% CI	Upper 95% CI	10-year survival (95% CI)	Lower 95% CI	Upper 95% CI
All blood cancer					342169	0.801478	0.800098	0.802849	0.623073	0.621122	0.625017	0.512627	0.508239	0.516997
	Composite Hodgkin and non-Hodgkin Lyphoma			3	215	0.801352	0.734398	0.853111	0.627622	0.536069	0.706088	0.640192	0.488612	0.757503
	All lymphoid malignancies				244451	0.834557	0.833023	0.836078	0.676815	0.674519	0.6791	0.565149	0.55915	0.5711
		Hodgkin lymphoma			18011	0.918789	0.915315	0.922127	0.853585	0.848571	0.858448	0.812225	0.803694	0.820428
			Hodgkin lymphoma, nodular lymphocyte predominance	4	1756	0.987972	0.979288	0.993028	0.954219	0.9359	0.967393	0.94553	0.878982	0.975973
			Classical HL	5	16255	0.912085	0.908341	0.915683	0.843638	0.838331	0.848786	0.800017	0.7914	0.808323
		Mature B-cell neoplasms			193702	0.855813	0.854186	0.857424	0.694624	0.692083	0.697149	0.57284	0.565933	0.579682
			Chronic lymphocytic leukaemia/Small lymphocytic lymphoma	6	40900	0.94271	0.940098	0.945212	0.820507	0.81513	0.825745	0.675121	0.663163	0.686761
			Immunoproliferative diseases	7	7419	0.939578	0.933332	0.945257	0.82517	0.812475	0.837093	0.676585	0.647667	0.703697
			Mantle cell/ centrocytic	8	5558	0.825706	0.815268	0.835615	0.57638	0.560898	0.591531	0.414259	0.388568	0.439738
			Follicular B lymphoma	9	23322	0.948548	0.944911	0.951952	0.843073	0.835573	0.850263	0.767762	0.748398	0.785856
			Diffuse B lymphoma	10	47963	0.735585	0.731574	0.739548	0.610295	0.605126	0.615419	0.555126	0.545829	0.564315
			Burkitt's	11	1647	0.499672	0.471284	0.527367	0.441014	0.410158	0.4714	0.417482	0.370213	0.463995
			Marginal zone lymphoma	12	12412	0.956761	0.952222	0.960878	0.859106	0.849262	0.868359	0.744362	0.715162	0.771063
			Plasma cells neoplasms	16	52272	0.830796	0.827436	0.834099	0.560789	0.555678	0.565865	0.370137	0.353433	0.386837
			Mature B cell leukaemia	17	72	0.776657	0.646295	0.863848	0.507403	0.359741	0.637487
			Mature B cell leukaemia, hairy cell	18	2137	0.944363	0.929766	0.955998	0.894116	0.866188	0.916497	0.86162	0.801216	0.904752
		Mature T-cell and NK-cell neoplasms			10980	0.717679	0.708729	0.726409	0.531036	0.519405	0.54252	0.49045	0.464811	0.515559
			T lymphoma cutaneous	13	3783	0.916342	0.904951	0.926425	0.778293	0.756999	0.797976	0.76852	0.705546	0.819754
			Other T cell lymphomas	14	7197	0.61765	0.605981	0.629087	0.4051	0.391698	0.418456	0.346828	0.322147	0.371608
		Lymphoblastic lymphoma/Acute (precursor cell) lymphatic leukaemia		15	3761	0.730114	0.71675	0.742965	0.516838	0.500978	0.532451	0.481571	0.463717	0.499185
		Unknown lymphoid neoplasms			17997	0.705572	0.698522	0.712493	0.593863	0.585109	0.6025	0.524598	0.509442	0.539517
			Lymphoma, NOS	1	5013	0.588152	0.573237	0.60274	0.497522	0.480766	0.514038	0.43848	0.414862	0.46183
			NH lymphoma, NOS	2	12340	0.745672	0.737529	0.753607	0.628793	0.618223	0.639162	0.556194	0.537476	0.574478
			Lymphatic leukaemia,NOS	19	644	0.828967	0.797199	0.856213	0.652451	0.606192	0.694694	0.577206	0.478652	0.663713
	All Myeloid malignancies				95571	0.7156	0.712533	0.718642	0.480851	0.477054	0.484637	0.373263	0.367528	0.378996
		Acute myeloid leukaemia		22	27882	0.43466	0.428772	0.440532	0.225117	0.219834	0.230441	0.193542	0.187613	0.199543
		Myeloproliferative neoplasms		23	30312	0.925039	0.921628	0.928307	0.77886	0.772343	0.785217	0.629844	0.614014	0.645224
		Myelodysplastic syndrome		24	28376	0.75498	0.74832	0.761494	0.406583	0.398033	0.415113	0.267183	0.256806	0.277659
		Myelodysplastic/Myeloproliferative neoplasms		25	6830	0.771713	0.759968	0.782968	0.440505	0.424826	0.456062	0.298323	0.277452	0.319451
		Unknown myeloid neoplasms			2171	0.578892	0.554985	0.602007	0.384044	0.358356	0.409656	0.299211	0.268665	0.330304
			Leukaemia,NOS	20	1305	0.517485	0.486984	0.547083	0.355931	0.324227	0.387726	0.303373	0.267052	0.340415
			Myeloid leukaemia, NOS	21	866	0.667814	0.629377	0.703241	0.429878	0.386522	0.472445	0.297583	0.245076	0.351785
	Others			99	1932	0.80221	0.781943	0.820815	0.65211	0.622984	0.679593	0.54464	0.496101	0.590541

## Sheet: Table 1
	Table 1. Age-standardised one-, five-, and ten-year net survival by blood cancer subtype. Cases diagnosed from 2009 to 2019, EnglandA.
	Blood cancer subtype				HAEMACARE group number	n	%	1-year survival (95% CI)		5-year survival (95% CI)	Lower 95% CI	10-year survival (95% CI)	Lower 95% CI
	All blood cancer					342169	100	80.1	(80.0, 80.3)	62.3	(62.1, 62.5)	51.3	(50.8, 51.7)
		All lymphoid malignancies				244666	71.5044	83.5	(83.3, 83.6)	67.7	(67.5, 67.9)	56.5	(55.9, 57.1)
			Composite Hodgkin and non-Hodgkin Lymphoma		3	215	0.0628344	80.1	(73.4, 85.3)	62.8	(53.6, 70.6)	64	(48.9, 75.8)
			Hodgkin lymphoma			18011	5.26377	91.9	(91.5, 92.2)	85.4	(84.9, 85.8)	81.2	(80.4, 82.0)
				Hodgkin lymphoma, nodular lymphocyte predominance	4	1756	0.513197	98.8	(97.9, 99.3)	95.4	(93.6, 96.7)	94.6	(87.9, 97.6)
				Classical HL	5	16255	4.75058	91.2	(90.8, 91.6)	84.4	(83.8, 84.9)	80	(79.1, 80.8)
			Mature B-cell neoplasms			193702	56.61	85.6	(85.4, 85.7)	69.5	(69.2, 69.7)	57.3	(56.6, 58.0)
				Chronic lymphocytic leukaemia/Small lymphocytic lymphoma	6	40900	11.9532	94.3	(94.0, 94.5)	82.1	(81.5, 82.6)	67.5	(66.3, 68.7)
				Immunoproliferative diseases	7	7419	2.16823	94	(93.3, 94.5)	82.5	(81.2, 83.7)	67.7	(64.8, 70.4)
				Mantle cell/ centrocytic	8	5558	1.62434	82.6	(81.5, 83.6)	57.6	(56.1, 59.2)	41.4	(38.9, 44.0)
				Follicular B lymphoma	9	23322	6.81593	94.9	(94.5, 95.2)	84.3	(83.6, 85.0)	76.8	(74.8, 78.6)
				Diffuse B lymphoma	10	47963	14.0173	73.6	(73.2, 74.0)	61	(60.5, 61.5)	55.5	(54.6, 56.4)
				Burkitt's	11	1647	0.481341	50	(47.1, 52.7)	44.1	(41.0, 47.1)	41.7	(37.0, 46.4)
				Marginal zone lymphoma	12	12412	3.62745	95.7	(95.2, 96.1)	85.9	(84.9, 86.8)	74.4	(71.5, 77.1)
				Plasma cells neoplasms (Myeloma)	16	52272	15.2767	83.1	(82.7, 83.4)	56.1	(55.6, 56.6)	37	(35.3, 38.7)
				Mature B cell leukaemia	17	72	0.0210422	77.7	(64.6, 86.4)	50.7	(36.0, 63.7)
				Mature B cell leukaemia, hairy cell	18	2137	0.624545	94.4	(93.0, 95.6)	89.4	(86.6, 91.6)	86.2	(80.1, 90.5)
			Mature T-cell and NK-cell neoplasms			10980	3.20894	71.8	(70.9, 72.6)	53.1	(51.9, 54.3)	49	(46.5, 51.6)
				T lymphoma cutaneous	13	3783	1.10559	91.6	(90.5, 92.6)	77.8	(75.7, 79.8)	76.9	(70.6, 82.0)
				Other T cell lymphomas	14	7197	2.10335	61.8	(60.6, 62.9)	40.5	(39.2, 41.8)	34.7	(32.2, 37.2)
			Lymphoblastic lymphoma/Acute (precursor cell) lymphatic leukaemia		15	3761	1.09916	73	(71.7, 74.3)	51.7	(50.1, 53.2)	48.2	(46.4, 49.9)
			Unknown lymphoid neoplasms			17997	5.25968	70.6	(69.9, 71.2)	59.4	(58.5, 60.2)	52.5	(50.9, 54.0)
				Lymphoma, NOS	1	5013	1.46507	58.8	(57.3, 60.3)	49.8	(48.1, 51.4)	43.8	(41.5, 46.2)
				NH lymphoma, NOS	2	12340	3.60641	74.6	(73.8, 75.4)	62.9	(61.8, 63.9)	55.6	(53.7, 57.4)
				Lymphatic leukaemia, NOS	19	644	0.188211	82.9	(79.7, 85.6)	65.2	(60.6, 69.5)	57.7	(47.9, 66.4)
		All Myeloid malignancies				95571	27.9309	71.6	(71.3, 71.9)	48.1	(47.7, 48.5)	37.3	(36.8, 37.9)
			Acute myeloid leukaemia		22	27882	8.1486	43.5	(42.9, 44.1)	22.5	(22.0, 23.0)	19.4	(18.8, 20.0)
			Myeloproliferative neoplasms		23	30312	8.85878	92.5	(92.2, 92.8)	77.9	(77.2, 78.5)	63	(61.4, 64.5)
			Myelodysplastic syndrome		24	28376	8.29298	75.5	(74.8, 76.1)	40.7	(39.8, 41.5)	26.7	(25.7, 27.8)
			Myelodysplastic/Myeloproliferative neoplasms		25	6830	1.99609	77.2	(76.0, 78.3)	44.1	(42.5, 45.6)	29.8	(27.7, 31.9)
			Unknown myeloid neoplasms			2171	0.634482	57.9	(55.5, 60.2)	38.4	(35.8, 41.0)	29.9	(26.9, 33.0)
				Leukaemia, NOS	20	1305	0.38139	51.7	(48.7, 54.7)	35.6	(32.4, 38.8)	30.3	(26.7, 34.0)
				Myeloid leukaemia, NOS	21	866	0.253091	66.8	(62.9, 70.3)	43	(38.7, 47.2)	29.8	(24.5, 35.2)
		Others				1932	0.564633	80.2	(78.2, 82.1)	65.2	(62.3, 68.0)	54.5	(49.6, 59.1)
	A Data source: National Cancer Registration Dataset, provided through QResearch. Cases diagnosed from Jan 1 2009 to Dec 31 2019. Cases were followed up for death until 12/31/2022. Age-standardized according to International Cancer Survival Standards (ICSS). CI: Confidence interval; NOS: Not otherwise specified; HL: Hodgkin lymphoma; NH: Non Hodgkin. Cancer types were classified according to the H…

## Sheet: Table 2
	Table 2. Age-standardised five-year net survival by blood cancer subtype and calendar year of diagnosis. Cases diagnosed from 2009 to 2019, England. Missing counts and/or survival estimates indicate insufficient case numbers.A
	Blood cancer subtype				HAEMACARE group number	2009-2014				2015-2019
						n	%	5-year survival (95% CI)		n	%	5-year survival (95% CI)
	All blood cancer					176892	100	60.5	(60.3, 60.8)	165277	100	64.3	(64.0, 64.5)
		All lymphoid malignancies				127103	71.8534	65.9	(65.6, 66.2)	117563	71.1309	69.6	(69.3, 70.0)
			Composite Hodgkin and non-Hodgkin Lymphoma		3	69	0.0390069	67.9	(52.2, 79.3)	146	0.0883366	60.3	(48.6, 70.1)
			Hodgkin lymphoma			9361	5.29193	83.9	(83.2, 84.6)	8650	5.23364	87	(86.3, 87.7)
				Hodgkin lymphoma, nodular lymphocyte predominance	4	744	0.420596	95.1	(91.9, 97.1)	1012	0.612305	95.9	(93.4, 97.5)
				Classical HL	5	8617	4.87133	83.1	(82.4, 83.8)	7638	4.62133	85.8	(85.1, 86.5)
			Mature B-cell neoplasms			99913	56.4825	67.6	(67.2, 67.9)	93789	56.7466	71.5	(71.2, 71.9)
				Chronic lymphocytic leukaemia/Small lymphocytic lymphoma	6	21740	12.29	80.4	(79.7, 81.1)	19160	11.5927	83.9	(83.1, 84.7)
				Immunoproliferative diseases	7	3623	2.04814	81.3	(79.5, 82.9)	3796	2.29675	83.7	(81.7, 85.4)
				Mantle cell/ centrocytic	8	2859	1.61624	54.6	(52.5, 56.6)	2699	1.63302	61.3	(59.0, 63.5)
				Follicular B lymphoma	9	12092	6.83581	83.6	(82.6, 84.6)	11230	6.79465	85	(83.9, 86.1)
				Diffuse B lymphoma	10	24908	14.0809	59.9	(59.2, 60.6)	23055	13.9493	62.4	(61.6, 63.1)
				Burkitt's	11	885	0.500305	41.9	(37.8, 45.9)	762	0.461044	46.5	(41.7, 51.1)
				Marginal zone lymphoma	12	5877	3.32237	84.5	(83.1, 85.8)	6535	3.95397	87.3	(85.8, 88.6)
				Plasma cells neoplasms (Myeloma)	16	26722	15.1064	52.8	(52.1, 53.5)	25550	15.4589	59.8	(59.0, 60.6)
				Mature B cell leukaemia	17	38	0.021482
				Mature B cell leukaemia, hairy cell	18	1169	0.660855	87.1	(83.5, 90.0)	968	0.585683	92.3	(87.3, 95.4)
			Mature T-cell and NK-cell neoplasms			5579	3.1539	53.6	(52.0, 55.1)	5401	3.26785	52.5	(50.8, 54.3)
				T lymphoma cutaneous	13	2060	1.16455	78.9	(76.2, 81.4)	1723	1.04249	76.1	(72.6, 79.2)
				Other T cell lymphomas	14	3519	1.98935	39.2	(37.4, 41.0)	3678	2.22536	41.9	(39.9, 43.8)
			Lymphoblastic lymphoma/Acute (precursor cell) lymphatic leukaemia		15	1893	1.07014	50.4	(48.2, 52.6)	1868	1.13022	53.2	(50.9, 55.4)
			Unknown lymphoid neoplasms			10288	5.81598	58.5	(57.3, 59.6)	7709	4.66429	60.6	(59.1, 61.9)
				Lymphoma, NOS	1	3177	1.79601	53	(51.0, 55.0)	1836	1.11086	42.6	(39.5, 45.7)
				NH lymphoma, NOS	2	6637	3.75201	60.6	(59.2, 62.0)	5703	3.45057	65.4	(63.7, 66.9)
				Lymphatic leukaemia, NOS	19	474	0.26796	64.4	(58.9, 69.4)	170	0.102858	66.8	(58.0, 74.2)
		All myeloid malignancies				48800	27.5875	45.8	(45.3, 46.3)	46771	28.2986	50.4	(49.9, 51.0)
			Acute myeloid leukaemia		22	14929	8.43961	21	(20.3, 21.7)	12953	7.83715	24.4	(23.5, 25.2)
			Myeloproliferative neoplasms		23	14228	8.04333	75.2	(74.2, 76.1)	16084	9.73154	80.4	(79.4, 81.2)
			Myelodysplastic syndrome		24	15572	8.80311	42.2	(41.1, 43.4)	12804	7.74699	38.6	(37.3, 39.9)
			Myelodysplastic/Myeloproliferative neoplasms		25	2686	1.51844	41.7	(39.3, 44.2)	4144	2.50731	45.6	(43.6, 47.6)
			Unknown myeloid neoplasms			1385	0.782964	40.2	(37.0, 43.3)	786	0.475565	34.5	(30.0, 38.9)
				Leukaemia, NOS	20	864	0.488434	39.5	(35.7, 43.4)	441	0.266825	26.8	(21.5, 32.3)
				Myeloid leukaemia, NOS	21	521	0.29453	41.3	(35.9, 46.6)	345	0.20874	45.4	(38.2, 52.4)
		Others				989	0.559098	63.6	(59.5, 67.3)	943	0.570557	67.5	(63.3, 71.3)
	A Data source: National Cancer Registration Dataset, provided through QResearch. Cases diagnosed from Jan 1 2009 to Dec 31 2019. Cases were followed up for death until 12/31/2022. Age-standardized according to International Cancer Survival Standards (ICSS). CI: Confidence interval; NOS: Not otherwise specified; HL: Hodgkin lymphoma; NH: Non Hodgkin. Cancer types were classified according to the H…

## Sheet: England_Period
			Table 2. Age-standardised five-year net survival by blood cancer subtype and calendar year of diagnosis. Cases diagnosed from 2009 to 2019, England.
Blood Cancer subtype				HAEMACARE group number	2009-2014				2015-2019
					n	5-year survival (95%CI)			n	5-year survival (95%CI)
All blood cancer				All	176892	0.605464	0.60281	0.608106	165277	0.642518	0.639616	0.645402
	Composite Hodgkin and non-Hodgkin Lyphoma			3	69	0.678571	0.522084	0.79346	146	0.603036	0.486354	0.70125
	All lymphoid malignancies				127034	0.659192	0.656084	0.662279	117417	0.696453	0.693011	0.699866
		Hodgkin lymphoma			9361	0.839176	0.832002	0.846072	8650	0.869768	0.862692	0.876506
			Hodgkin lymphoma, nodular lymphocyte predominance	4	744	0.951009	0.919024	0.970561	1012	0.959187	0.934406	0.974731
			Classical HL	5	8617	0.831218	0.823717	0.838432	7638	0.858212	0.850611	0.865456
		Mature B-cell neoplasms			99913	0.675916	0.672466	0.679338	93789	0.71543	0.711638	0.719182
			Chronic lymphocytic leukaemia/Small lymphocytic lymphoma	6	21740	0.804285	0.797062	0.811282	19160	0.839313	0.831059	0.847201
			Immunoproliferative diseases	7	3623	0.812535	0.794916	0.828807	3796	0.836559	0.817497	0.853811
			Mantle cell/ centrocytic	8	2859	0.545601	0.52469	0.566004	2699	0.612813	0.590042	0.634735
			Follicular B lymphoma	9	12092	0.83592	0.825538	0.845743	11230	0.850117	0.838933	0.86059
			Diffuse B lymphoma	10	24908	0.59863	0.591561	0.605621	23055	0.623548	0.615911	0.631082
			Burkitt's	11	885	0.419202	0.378405	0.459413	762	0.464787	0.417302	0.51084
			Marginal zone lymphoma	12	5877	0.84504	0.831289	0.857768	6535	0.872843	0.858135	0.886128
			Plasma cells neoplasms (Myeloma)	16	26722	0.528156	0.521264	0.534996	25550	0.598002	0.590362	0.605551
			Mature B cell leukaemia	17	38	0.519719	0.296298	0.70319	34
			Mature B cell leukaemia, hairy cell	18	1169	0.87147	0.835248	0.900205	968	0.923381	0.872773	0.954378
		Mature T-cell and NK-cell neoplasms			5579	0.53577	0.519868	0.551394	5401	0.525416	0.507861	0.542653
			T lymphoma cutaneous	13	2060	0.789362	0.761518	0.81436	1723	0.76114	0.726049	0.792393
			Other T cell lymphomas	14	3519	0.392016	0.373606	0.410368	3678	0.418524	0.398658	0.438252
		Lymphoblastic lymphoma/Acute (precursor cell) lymphatic leukaemia		15	1893	0.50402	0.481978	0.525628	1868	0.531978	0.509057	0.554337
		Unknown lymphoid neoplasms			10288	0.584658	0.573402	0.595731	7709	0.605501	0.591366	0.619315
			Lymphoma, NOS	1	3177	0.530464	0.510316	0.55018	1836	0.426398	0.395434	0.456979
			NH lymphoma, NOS	2	6637	0.606203	0.592133	0.619953	5703	0.653745	0.637491	0.66947
			Lymphatic leukaemia,NOS	19	474	0.644478	0.589091	0.694395	170	0.668432	0.580346	0.742147
	All myeloid malignancies				48800	0.458239	0.453001	0.463461	46771	0.50435	0.498813	0.50986
		Acute myeloid leukaemia		22	14929	0.209845	0.202936	0.216836	12953	0.243596	0.235483	0.251789
		Myeloproliferative neoplasms		23	14228	0.751637	0.742314	0.76068	16084	0.803562	0.79427	0.812486
		Myelodysplastic syndrome		24	15572	0.422353	0.410895	0.433762	12804	0.386249	0.373257	0.399219
		Myelodysplastic/Myeloproliferative neoplasms		25	2686	0.417439	0.392587	0.442079	4144	0.456205	0.435837	0.476328
		Unknown myeloid neoplasms			1385	0.401847	0.370406	0.433052	786	0.34457	0.300353	0.389146
			Leukaemia,NOS	20	864	0.395399	0.35665	0.43386	441	0.267839	0.215126	0.323206
			Myeloid leukaemia, NOS	21	521	0.412637	0.358707	0.465679	345	0.454269	0.382096	0.523529
	Others			26	989	0.635584	0.594954	0.673306	943	0.674829	0.632867	0.713119
																		cancergroup_5 Freq.	Percent	Cum.
																		Hodgkin lymphoma		7.44	7.44
																		Mature B-cell neoplasms		80.62	88.06
																	Mature	T-cell and NK-cell neoplasms		4.64	92.7
																		Unknown lymphoid neoplasms		6.63	99.32
																		Unknown myeloid neoplasms		0.68	100
																		Total	116335	100
		Two main disease lineages (lymphoid and myeloid) according to WHO indications: 1. All lymphoid malignancies: 1.1 HL 1.2 Mature B-cell neoplasms 1.3 Mature T-cell and NK-cell neoplasms 1.4 Unknown lymphoid neoplasms 2. All myeloid malignancies: 2.1 Acute myeloid leukaemia 2.2 Myeloproliferative neoplasms 2.3 Myelodysplastic syndrome 2.4 Myelodysplastic/Myeloproliferative neoplasms 2.5 Unknown myel…
		1	lymphoid malignancies
		1.1	HL
		1.2	Mature B-cell neoplasms
		1.3	Mature T-cell and NK-cell neoplasms
		1.4	Unknown lymphoid neoplasms
		2	Myeloid malignancies
		2.1	Acute myeloid leukaemia
		2.2	Myeloproliferative neoplasms
		2.3	Myelodysplastic syndrome
		2.4	Myelodysplastic/Myeloproliferative neoplasms
		2.5	Unknown myeloid neoplasms

## Sheet: England_Age
			Table 3. Age-specific five-year net survival by blood cancer subtype and age groups. Cases diagnosed from 2009 to 2019, England
Blood Cancer subtype				HAEMACARE group number	Age 15-44				Age 45-54				Age 55-64				Age 65-74				Age 75-99
					n	5-year survival (95%CI)			n	5-year survival (95%CI)			n	5-year survival (95%CI)			n	5-year survival (95%CI)			n	5-year survival (95%CI)
All blood cancer					28816	0.859611	0.855447	0.863664	28182	0.799267	0.794287	0.804141	53568	0.727319	0.723178	0.731411	91519	0.617817	0.61416	0.621451	140084	0.415646	0.411642	0.419645
	Composite Hodgkin and non-Hodgkin Lyphoma			3	39	0.770446	0.600781	0.875049	24	0.701727	0.454734	0.852816	39	0.676174	0.46653	0.818052	44	0.634112	0.443916	0.774519	69	0.517487	0.331243	0.67518
	All lymphoid malignancies				21788	0.881148	0.876654	0.885489	21489	0.820419	0.814905	0.825787	41505	0.766231	0.761697	0.770693	67692	0.682927	0.678754	0.687059	91977	0.491044	0.485914	0.496152
		Hodgkin lymphoma			8850	0.960093	0.955538	0.96419	2245	0.913649	0.899831	0.92564	2240	0.812569	0.793626	0.829965	2342	0.633304	0.610301	0.655355	2334	0.415774	0.38802	0.443272
			Hodgkin lymphoma, nodular lymphocyte predominance	4	722	0.991699	0.977079	0.997008	332	0.955669	0.919278	0.975868	316	0.926501	0.876656	0.956695	239	0.902072	0.828681	0.945046	147	0.807747	0.640669	0.902684
			Classical HL	5	8128	0.957309	0.952421	0.961705	1913	0.9064	0.890981	0.919737	1924	0.793689	0.772762	0.812927	2103	0.602834	0.578456	0.626287	2187	0.389601	0.361663	0.417418
		Mature B-cell neoplasms			8857	0.868006	0.86054	0.875101	16260	0.833966	0.827767	0.839965	34204	0.785988	0.781096	0.790786	57504	0.702602	0.698106	0.707045	76877	0.514675	0.508996	0.520323
			Chronic lymphocytic leukaemia/Small lymphocytic lymphoma	6	601	0.93122	0.905898	0.949916	2577	0.939278	0.927584	0.949136	7179	0.905791	0.89704	0.913834	12819	0.848901	0.840265	0.85711	17724	0.648604	0.635292	0.661568
			Immunoproliferative diseases	7	102	0.954115	0.880648	0.98279	380	0.923645	0.887151	0.948677	1151	0.891386	0.867348	0.911292	2306	0.831556	0.810106	0.850811	3480	0.694394	0.664822	0.721923
			Mantle cell/ centrocytic	8	109	0.844274	0.756598	0.902366	379	0.794756	0.7474	0.834228	994	0.667718	0.634947	0.698276	1773	0.557027	0.529892	0.583256	2303	0.368267	0.339496	0.397037
			Follicular B lymphoma	9	1659	0.958387	0.946546	0.967649	3199	0.932252	0.921632	0.941479	5306	0.898443	0.888213	0.907786	7052	0.858422	0.84712	0.868955	6106	0.719075	0.697502	0.739408
			Diffuse B lymphoma	10	3791	0.833856	0.821349	0.845572	4184	0.742414	0.728319	0.755905	7935	0.69248	0.681435	0.70323	13684	0.601488	0.592063	0.610771	18369	0.445287	0.434693	0.455821
			Burkitt's	11	547	0.741829	0.702582	0.776739	244	0.649563	0.584284	0.707216	237	0.489015	0.420943	0.553533	289	0.434608	0.371423	0.496025	330	0.250444	0.191722	0.313313
			Marginal zone lymphoma	12	671	0.964073	0.944606	0.976782	1095	0.944977	0.92679	0.958747	2192	0.901546	0.885104	0.915747	3819	0.853118	0.837146	0.867649	4635	0.770566	0.743914	0.794838
			Plasma cells neoplasms (Myeloma)	16	1153	0.793672	0.768148	0.816729	3811	0.740137	0.725073	0.75452	8689	0.671726	0.660795	0.682394	15209	0.552735	0.543556	0.56181	23410	0.350431	0.341468	0.359405
			Mature B cell leukaemia	17	1	1.0056	1.0056	1.0056	4	0.514016	0.0595246	0.854723	6	0.526949	0.114379	0.827543	23	0.653343	0.382883	0.828015	38	0.222969	0.068871	0.430947
			Mature B cell leukaemia, hairy cell	18	223	0.979846	0.942273	0.993053	387	0.983009	0.949969	0.994295	515	0.953252	0.918982	0.973236	530	0.944439	0.897036	0.970375	482	0.739414	0.654746	0.806375
		Mature T-cell and NK-cell neoplasms			1454	0.766708	0.743771	0.787893	1352	0.699324	0.673193	0.723811	2068	0.57249	0.549526	0.594747	2892	0.518157	0.497438	0.538453	3214	0.384513	0.357884	0.411058
			T lymphoma cutaneous	13	605	0.940846	0.917492	0.957742	557	0.90052	0.869596	0.92443	711	0.835076	0.801242	0.863646	932	0.778816	0.743173	0.810156	978	0.64292	0.584157	0.695604
			Other T cell lymphomas	14	849	0.642679	0.609109	0.674174	795	0.558555	0.522345	0.593157	1357	0.434921	0.407081	0.462408	1960	0.394248	0.370332	0.418056	2236	0.271457	0.243548	0.300053
		Lymphoblastic lymphoma/Acute (precursor cell) lymphatic leukaemia		15	1698	0.679599	0.656556	0.701464	417	0.450371	0.40106	0.498356	525	0.300121	0.259796	0.341391	560	0.241394	0.203755	0.280866	561	0.0989002	0.0692128	0.134738
		Unknown lymphoid neoplasms			929	0.80197	0.77439	0.826563	1215	0.728716	0.701715	0.753717	2468	0.711699	0.691901	0.730483	4394	0.616664	0.599887	0.632967	8991	0.371572	0.356206	0.386932
			Lymphoma, NOS	1	291	0.769588	0.716066	0.814343	334	0.660371	0.60538	0.709588	636	0.603803	0.562446	0.642556	1065	0.533043	0.499071	0.565786	2687	0.244653	0.221308	0.268663
			NH lymphoma, NOS	2	612	0.818784	0.785267	0.847584	829	0.754125	0.721811	0.783264	1738	0.746054	0.722903	0.767593	3148	0.642254	0.622362	0.661399	6013	0.424611	0.404773	0.444296
			Lymphatic leukaemia,NOS	19	26	0.7729	0.557874	0.892521	52	0.757478	0.609174	0.855853	94	0.807047	0.698868	0.879622	181	0.661549	0.574814	0.734692	291	0.44821	0.358233	0.534017
	All myeloid malignancies				6792	0.792963	0.78294	0.802583	6506	0.732115	0.720731	0.743121	11767	0.589809	0.580269	0.599213	23306	0.42778	0.420667	0.434872	47200	0.268198	0.262134	0.274296
		Acute myeloid leukaemia		22	2697	0.604523	0.585577	0.622902	2260	0.503451	0.482176	0.524322	3855	0.327166	0.311804	0.342604	7146	0.132981	0.12463	0.141605	11924	0.0295627	0.0256709	0.0338597
		Myeloproliferative neoplasms		23	3253	0.96368	0.956023	0.970024	3115	0.936255	0.925685	0.945366	4751	0.871118	0.859429	0.881903	7579	0.778937	0.766904	0.790438	11614	0.595871	0.579684	0.611658
		Myelodysplastic syndrome		24	518	0.723259	0.681678	0.760388	789	0.611464	0.57522	0.645618	2227	0.472236	0.450081	0.494051	6370	0.370904	0.357641	0.384164	18472	0.228974	0.219836	0.238231
		Myelodysplastic/Myeloproliferative neoplasms		25	154	0.917022	0.856415	0.952743	220	0.684101	0.615236	0.743248	698	0.526973	0.486324	0.565938	1780	0.35371	0.328553	0.378935	3978	0.242903	0.222182	0.264157
		Unknown myeloid neoplasms			170	0.622018	0.543374	0.691032	122	0.638488	0.543786	0.718625	236	0.533075	0.464169	0.597117	431	0.307799	0.260981	0.355734	1212	0.179363	0.146945	0.214443
			Leukaemia,NOS	20	135	0.606443	0.517597	0.683974	77	0.602628	0.480978	0.704381	153	0.509643	0.424087	0.588815	249	0.296603	0.23654	0.358939	691	0.130799	0.0968305	0.169971
			Myeloid leukaemia, NOS	21	35	0.68189	0.49546	0.811594	45	0.699531	0.537947	0.813864	83	0.576793	0.457248	0.679126	182	0.323661	0.25066	0.398649	521	0.247164	0.187343	0.311473
	Others			26	197	0.799933	0.736145	0.849872	163	0.746279	0.668542	0.808394	257	0.740152	0.675459	0.793931	477	0.683786	0.630906	0.730747	838	0.475961	0.412978	0.536194
		Two main disease lineages (lymphoid and myeloid) according to WHO indications: 1. All lymphoid malignancies: 1.1 HL 1.2 Mature B-cell neoplasms 1.3 Mature T-cell and NK-cell neoplasms 1.4 Unknown lymphoid neoplasms 2. All myeloid malignancies: 2.1 Acute myeloid leukaemia 2.2 Myeloproliferative neoplasms 2.3 Myelodysplastic syndrome 2.4 Myelodysplastic/Myeloproliferative neoplasms 2.5 Unknown myel…
		1	lymphoid malignancies
		1.1	HL
		1.2	Mature B-cell neoplasms
		1.3	Mature T-cell and NK-cell neoplasms
		1.4	Unknown lymphoid neoplasms
		2	Myeloid malignancies
		2.1	Acute myeloid leukaemia
		2.2	Myeloproliferative neoplasms
		2.3	Myelodysplastic syndrome
		2.4	Myelodysplastic/Myeloproliferative neoplasms
		2.5	Unknown myeloid neoplasms

## Sheet: Table 3
	Table 3. Age-specific five-year net survival by blood cancer subtype and age at diagnosis. Cases diagnosed from 2009 to 2019, England. Missing counts and/or survival estimates indicate insufficient case numbers.A
	Blood cancer subtype				HAEMACARE group number	Age 15-44					Age 45-54					Age 55-64					Age 65-74					Age 75-99
						n	%	5-year survival (95% CI)			n	%	5-year survival (95% CI)			n	%	5-year survival (95% CI)			n	%	5-year survival (95% CI)			n	%	5-year survival (95% CI)
	All blood cancer					28816	100	86	(85.5, 86.4)		28182	100	79.9	(79.4, 80.4)		53568	100	72.7	(72.3, 73.1)		91519	100	61.8	(61.4, 62.1)		140084	100	41.6	(41.2, 42.0)
		All lymphoid malignancies				21827	75.7461	88.1	(87.6, 88.5)		21513	76.336	82	(81.5, 82.6)		41544	77.5538	76.6	(76.2, 77.1)		67736	74.013	68.3	(67.9, 68.7)		92046	65.7077	49.1	(48.6, 49.6)
		Composite Hodgkin and non-Hodgkin Lymphoma			3	39	0.135341	77	(60.1, 87.5)		24	0.0851607	70.2	(45.5, 85.3)		39	0.0728047	67.6	(46.7, 81.8)		44	0.0480774	63.4	(44.4, 77.5)		69	0.0492562	51.7	(33.1, 67.5)
			Hodgkin lymphoma			8850	30.7121	96	(95.6, 96.4)		2245	7.96608	91.4	(90.0, 92.6)		2240	4.1816	81.3	(79.4, 83.0)		2342	2.55903	63.3	(61.0, 65.5)		2334	1.66614	41.6	(38.8, 44.3)
				Hodgkin lymphoma, nodular lymphocyte predominance	4	722	2.50555	99.2	(97.7, 99.7)		332	1.17806	95.6	(91.9, 97.6)		316	0.589904	92.7	(87.7, 95.7)		239	0.261148	90.2	(82.9, 94.5)		147	0.104937	80.8	(64.1, 90.3)
				Classical HL	5	8128	28.2066	95.7	(95.2, 96.2)		1913	6.78802	90.6	(89.1, 92.0)		1924	3.5917	79.4	(77.3, 81.3)		2103	2.29788	60.3	(57.8, 62.6)		2187	1.56121	39	(36.2, 41.7)
			Mature B-cell neoplasms			8857	30.7364	86.8	(86.1, 87.5)		16260	57.6964	83.4	(82.8, 84.0)		34204	63.8516	78.6	(78.1, 79.1)		57504	62.8329	70.3	(69.8, 70.7)		76877	54.8792	51.5	(50.9, 52.0)
				Chronic lymphocytic leukaemia/Small lymphocytic lymphoma	6	601	2.08565	93.1	(90.6, 95.0)		2577	9.14413	93.9	(92.8, 94.9)		7179	13.4017	90.6	(89.7, 91.4)		12819	14.0069	84.9	(84.0, 85.7)		17724	12.6524	64.9	(63.5, 66.2)
				Immunoproliferative diseases	7	102	0.35397	95.4	(88.1, 98.3)		380	1.34838	92.4	(88.7, 94.9)		1151	2.14867	89.1	(86.7, 91.1)		2306	2.5197	83.2	(81.0, 85.1)		3480	2.48422	69.4	(66.5, 72.2)
				Mantle cell/ centrocytic	8	109	0.378262	84.4	(75.7, 90.2)		379	1.34483	79.5	(74.7, 83.4)		994	1.85559	66.8	(63.5, 69.8)		1773	1.9373	55.7	(53.0, 58.3)		2303	1.64401	36.8	(33.9, 39.7)
				Follicular B lymphoma	9	1659	5.75722	95.8	(94.7, 96.8)		3199	11.3512	93.2	(92.2, 94.1)		5306	9.90517	89.8	(88.8, 90.8)		7052	7.7055	85.8	(84.7, 86.9)		6106	4.35881	71.9	(69.8, 73.9)
				Diffuse B lymphoma	10	3791	13.1559	83.4	(82.1, 84.6)		4184	14.8464	74.2	(72.8, 75.6)		7935	14.8129	69.2	(68.1, 70.3)		13684	14.9521	60.1	(59.2, 61.1)		18369	13.1128	44.5	(43.5, 45.6)
				Burkitt's	11	547	1.89825	74.2	(70.3, 77.7)		244	0.865801	65	(58.4, 70.7)		237	0.442428	48.9	(42.1, 55.4)		289	0.315781	43.5	(37.1, 49.6)		330	0.235573	25	(19.2, 31.3)
				Marginal zone lymphoma	12	671	2.32857	96.4	(94.5, 97.7)		1095	3.88546	94.5	(92.7, 95.9)		2192	4.092	90.2	(88.5, 91.6)		3819	4.1729	85.3	(83.7, 86.8)		4635	3.30873	77.1	(74.4, 79.5)
				Plasma cells neoplasms (Myeloma)	16	1153	4.00125	79.4	(76.8, 81.7)		3811	13.5228	74	(72.5, 75.5)		8689	16.2205	67.2	(66.1, 68.2)		15209	16.6184	55.3	(54.4, 56.2)		23410	16.7114	35	(34.1, 35.9)
				Mature B cell leukaemia	17											6	0.0112007	52.7	(11.4, 82.8)		23	0.0251314	65.3	(38.3, 82.8)		38	0.0271266	22.3	(6.9, 43.1)
				Mature B cell leukaemia, hairy cell	18	223	0.773876	98	(94.2, 99.3)		387	1.37322	98.3	(95.0, 99.4)		515	0.961395	95.3	(91.9, 97.3)		530	0.579115	94.4	(89.7, 97.0)		482	0.344079	73.9	(65.5, 80.6)
			Mature T-cell and NK-cell neoplasms			1454	5.04581	76.7	(74.4, 78.8)		1352	4.79739	69.9	(67.3, 72.4)		2068	3.86051	57.2	(55.0, 59.5)		2892	3.16	51.8	(49.7, 53.8)		3214	2.29434	38.5	(35.8, 41.1)
				T lymphoma cutaneous	13	605	2.09953	94.1	(91.7, 95.8)		557	1.97644	90.1	(87.0, 92.4)		711	1.32728	83.5	(80.1, 86.4)		932	1.01837	77.9	(74.3, 81.0)		978	0.698153	64.3	(58.4, 69.6)
				Other T cell lymphomas	14	849	2.94628	64.3	(60.9, 67.4)		795	2.82095	55.9	(52.2, 59.3)		1357	2.53323	43.5	(40.7, 46.2)		1960	2.14163	39.4	(37.0, 41.8)		2236	1.59619	27.1	(24.4, 30.0)
			Lymphoblastic lymphoma/Acute (precursor cell) lymphatic leukaemia		15	1698	5.89256	68	(65.7, 70.1)		417	1.47967	45	(40.1, 49.8)		525	0.980063	30	(26.0, 34.1)		560	0.611895	24.1	(20.4, 28.1)		561	0.400474	9.9	(6.9, 13.5)
			Unknown lymphoid neoplasms			929	3.2239	80.2	(77.4, 82.7)		1215	4.31126	72.9	(70.2, 75.4)		2468	4.60723	71.2	(69.2, 73.0)		4394	4.80119	61.7	(60.0, 63.3)		8991	6.41829	37.2	(35.6, 38.7)
				Lymphoma, NOS	1	291	1.00986	77	(71.6, 81.4)		334	1.18515	66	(60.5, 71.0)		636	1.18728	60.4	(56.2, 64.3)		1065	1.16369	53.3	(49.9, 56.6)		2687	1.91813	24.5	(22.1, 26.9)
				NH lymphoma, NOS	2	612	2.12382	81.9	(78.5, 84.8)		829	2.94159	75.4	(72.2, 78.3)		1738	3.24447	74.6	(72.3, 76.8)		3148	3.43972	64.2	(62.2, 66.1)		6013	4.29242	42.5	(40.5, 44.4)
				Lymphatic leukaemia, NOS	19	26	0.0902277	77.3	(55.8, 89.3)		52	0.184515	75.7	(60.9, 85.6)		94	0.175478	80.7	(69.9, 88.0)		181	0.197773	66.2	(57.5, 73.5)		291	0.207733	44.8	(35.8, 53.4)
		All myeloid malignancies				6792	23.5702	79.3	(78.3, 80.3)		6506	23.0857	73.2	(72.1, 74.3)		11767	21.9665	59	(58.0, 59.9)		23306	25.4658	42.8	(42.1, 43.5)		47200	33.6941	26.8	(26.2, 27.4)
			Acute myeloid leukaemia		22	2697	9.35938	60.5	(58.6, 62.3)		2260	8.0193	50.3	(48.2, 52.4)		3855	7.19646	32.7	(31.2, 34.3)		7146	7.80821	13.3	(12.5, 14.2)		11924	8.51204	3	(2.6, 3.4)
			Myeloproliferative neoplasms		23	3253	11.2889	96.4	(95.6, 97.0)		3115	11.0532	93.6	(92.6, 94.5)		4751	8.8691	87.1	(85.9, 88.2)		7579	8.28134	77.9	(76.7, 79.0)		11614	8.29074	59.6	(58.0, 61.2)
			Myelodysplastic syndrome		24	518	1.79761	72.3	(68.2, 76.0)		789	2.79966	61.1	(57.5, 64.6)		2227	4.15733	47.2	(45.0, 49.4)		6370	6.9603	37.1	(35.8, 38.4)		18472	13.1864	22.9	(22.0, 23.8)
			Myelodysplastic/Myeloproliferative neoplasms		25	154	0.534425	91.7	(85.6, 95.3)		220	0.78064	68.4	(61.5, 74.3)		698	1.30302	52.7	(48.6, 56.6)		1780	1.94495	35.4	(32.9, 37.9)		3978	2.83972	24.3	(22.2, 26.4)
			Unknown myeloid neoplasms			170	0.58995	62.2	(54.3, 69.1)		122	0.4329	63.8	(54.4, 71.9)		236	0.440562	53.3	(46.4, 59.7)		431	0.47094	30.8	(26.1, 35.6)		1212	0.865195	17.9	(14.7, 21.4)
				Leukaemia, NOS	20	135	0.46849	60.6	(51.8, 68.4)		77	0.273224	60.3	(48.1, 70.4)		153	0.285618	51	(42.4, 58.9)		249	0.272075	29.7	(23.7, 35.9)		691	0.493275	13.1	(9.7, 17.0)
				Myeloid leukaemia, NOS	21	35	0.12146	68.2	(49.5, 81.2)		45	0.159676	70	(53.8, 81.4)		83	0.154943	57.7	(45.7, 67.9)		182	0.198866	32.4	(25.1, 39.9)		521	0.37192	24.7	(18.7, 31.1)
		Others				197	0.683648	80	(73.6, 85.0)		163	0.578383	74.6	(66.9, 80.8)		257	0.479764	74	(67.5, 79.4)		477	0.521203	68.4	(63.1, 73.1)		838	0.598213	47.6	(41.3, 53.6)
	A Data source: National Cancer Registration Dataset, provided through QResearch. Cases diagnosed from Jan 1 2009 to Dec 31 2019. Cases were followed up for death until 12/31/2022. CI: Confidence interval; NOS: Not otherwise specified; HL: Hodgkin lymphoma; NH: Non Hodgkin. Cancer types were classified according to the HAEMACARE-25 classification scheme.

## Sheet: Table 4
	Table 4. Age-standardised five-year net survival by blood cancer subtype and sex. Cases diagnosed from 2009 to 2019, England. Missing counts and/or survival estimates indicate insufficient case numbers.A
	Blood cancer subtype				HAEMACARE group number	Male				Female
						n	%	5-year survival (95% CI)		n	%	5-year survival (95% CI)
	All blood cancer					194206	100	60.5	(60.2, 60.8)	147963	100	64.8	(64.5, 65.1)			(	,	)
		All lymphoid malignancies				139502	71.832	66.5	(66.2, 66.8)	105164	71.0745	69.3	(69.0, 69.6)
			Composite Hodgkin and non-Hodgkin Lymphoma		3	118	0.0607602	63.9	(50.5, 74.5)	97	0.0655569	63	(50.2, 73.4)
			Hodgkin lymphoma			10217	5.26091	84.4	(83.7, 85.1)	7794	5.26753	86.6	(85.9, 87.3)
				Hodgkin lymphoma, nodular lymphocyte predominance	4	1226	0.631288	93.8	(91.1, 95.7)	530	0.358198	97.8	(94.7, 99.1)
				Classical HL	5	8991	4.62962	83.4	(82.6, 84.1)	7264	4.90934	85.7	(84.9, 86.4)
			Mature B-cell neoplasms			110563	56.9308	68.4	(68.0, 68.7)	83139	56.189	71	(70.6, 71.4)
				Chronic lymphocytic leukaemia/Small lymphocytic lymphoma	6	25426	13.0923	80.6	(79.9, 81.3)	15474	10.458	84.4	(83.6, 85.2)
				Immunoproliferative diseases	7	4750	2.44586	81	(79.3, 82.6)	2669	1.80383	85.4	(83.5, 87.2)
				Mantle cell/ centrocytic	8	3977	2.04783	56.1	(54.2, 57.9)	1581	1.06851	62.2	(59.4, 64.9)
				Follicular B lymphoma	9	11326	5.83195	83.2	(82.0, 84.3)	11996	8.10743	85.3	(84.3, 86.3)
				Diffuse B lymphoma	10	26316	13.5506	59.9	(59.2, 60.6)	21647	14.63	62.5	(61.8, 63.2)
				Burkitt's	11	1166	0.600393	42.8	(39.2, 46.4)	481	0.325081	46.3	(40.5, 51.8)
				Marginal zone lymphoma	12	5995	3.08693	85.1	(83.6, 86.5)	6417	4.3369	86.7	(85.5, 87.9)
				Plasma cells neoplasms (Myeloma)	16	29917	15.4048	55.7	(55.0, 56.4)	22355	15.1085	56.7	(55.9, 57.4)
				Mature B cell leukaemia	17	37	0.0190519			35	0.0236546
				Mature B cell leukaemia, hairy cell	18	1653	0.851158	91.6	(88.1, 94.2)	484	0.327109	84.2	(79.2, 88.2)
			Mature T-cell and NK-cell neoplasms			6569	3.38249	51.9	(50.4, 53.4)	4411	2.98115	54.9	(53.1, 56.6)
				T lymphoma cutaneous	13	2331	1.20027	76.5	(73.8, 79.0)	1452	0.981326	79.8	(76.2, 83.0)
				Other T cell lymphomas	14	4238	2.18222	38.6	(36.8, 40.4)	2959	1.99982	43.3	(41.3, 45.3)
			Lymphoblastic lymphoma/Acute (precursor cell) lymphatic leukaemia		15	2289	1.17865	51.9	(49.9, 53.9)	1472	0.994843	51.7	(49.1, 54.3)
			Unknown lymphoid neoplasms			9746	5.01838	57.4	(56.2, 58.6)	8251	5.57639	62	(60.7, 63.3)
				Lymphoma, NOS	1	2692	1.38616	47.3	(45.1, 49.5)	2321	1.56864	53	(50.5, 55.5)
				NH lymphoma, NOS	2	6703	3.45149	61	(59.5, 62.4)	5637	3.80974	65.3	(63.8, 66.8)
				Lymphatic leukaemia, NOS	19	351	0.180736	64.1	(57.5, 70.0)	293	0.198022	67.3	(60.5, 73.1)
		All myeloid malignancies				53650	27.6253	44.5	(44.0, 45.0)	41921	28.3321	52.9	(52.3, 53.4)
			Acute myeloid leukaemia		22	15674	8.07081	21.4	(20.7, 22.1)	12208	8.25071	23.9	(23.1, 24.8)
			Myeloproliferative neoplasms		23	15060	7.75465	73.3	(72.3, 74.2)	15252	10.308	82.5	(81.6, 83.3)
			Myelodysplastic syndrome		24	17513	9.01774	38.6	(37.5, 39.7)	10863	7.3417	43.9	(42.6, 45.3)
			Myelodysplastic/Myeloproliferative neoplasms		25	4188	2.15647	40.3	(38.2, 42.4)	2642	1.78558	50.3	(47.9, 52.8)
			Unknown myeloid neoplasms			1215	0.625624	37.6	(34.2, 41.0)	956	0.646107	40	(36.1, 43.9)
				Leukaemia, NOS	20	707	0.364046	35.4	(31.2, 39.6)	598	0.404155	36.3	(31.5, 41.2)
				Myeloid leukaemia, NOS	21	508	0.261578	40.9	(35.2, 46.5)	358	0.241952	46.4	(39.9, 52.8)
		Others				1054	0.542723	64	(59.7, 67.9)	878	0.593392	67.2	(63.3, 70.8)
	A Data source: National Cancer Registration Dataset, provided through QResearch. Cases diagnosed from Jan 1 2009 to Dec 31 2019. Cases were followed up for death until 12/31/2022. Age-standardized according to International Cancer Survival Standards (ICSS). CI: Confidence interval; NOS: Not otherwise specified; HL: Hodgkin lymphoma; NH: Non Hodgkin. Cancer types were classified according to the H…

## Sheet: England_Sex
			Table 4. Age-standardised five-year net survival by blood cancer subtype and sex. Cases diagnosed from 2009 to 2019, England.
Blood Cancer subtype				HAEMACARE group number	Male				Female
					n	5-year survival (95% CI)			n	5-year survival (95% CI)
All blood cancer				All	5013	0.604933	0.602294	0.60756	2321	0.647734	0.64485	0.650602		(	,	)
	Composite Hodgkin and non-Hodgkin Lyphoma			3	1756	0.638516	0.504695	0.745045	530	0.630226	0.502262	0.733799
	All lymphoid malignancies				139384	0.665193	0.66206	0.668305	105067	0.693051	0.689684	0.696391
		Hodgkin lymphoma			10217	0.84428	0.837351	0.850941	7794	0.866083	0.858766	0.873049
			Hodgkin lymphoma, nodular lymphocyte predominance	4	16255	0.937696	0.911042	0.956554	7264	0.978158	0.947474	0.991002
			Classical HL	5	40900	0.833746	0.826346	0.840862	15474	0.856737	0.849068	0.864047
		Mature B-cell neoplasms			110563	0.6836	0.680133	0.687038	83139	0.710018	0.706292	0.713706
			Chronic lymphocytic leukaemia/Small lymphocytic lymphoma	6	7419	0.806251	0.799225	0.813061	2669	0.844181	0.835751	0.852218
			Immunoproliferative diseases	7	5558	0.810109	0.793334	0.825676	1581	0.854242	0.834785	0.871586
			Mantle cell/ centrocytic	8	23322	0.560556	0.542003	0.578673	11996	0.622132	0.593846	0.649063
			Follicular B lymphoma	9	47963	0.832065	0.820334	0.843105	21647	0.853283	0.843469	0.862532
			Diffuse B lymphoma	10	1647	0.599417	0.592258	0.606496	481	0.625053	0.617555	0.632452
			Burkitt's	11	12412	0.428395	0.392184	0.464068	6417	0.462791	0.40517	0.518362
			Marginal zone lymphoma	12	3783	0.85113	0.835581	0.865329	1452	0.867416	0.854614	0.879172
			Plasma cells neoplasms (Myeloma)	16	72	0.556729	0.549864	0.563534	35	0.566683	0.559018	0.574269
			Mature B cell leukaemia	17		0.493089	0.291158	0.66686
			Mature B cell leukaemia, hairy cell	18	2137	0.916494	0.880828	0.941837	484	0.842395	0.791938	0.881531
		Mature T-cell and NK-cell neoplasms			6569	0.518999	0.503626	0.534137	4411	0.549031	0.531208	0.566476
			T lymphoma cutaneous	13	7197	0.765141	0.738026	0.789861	2959	0.798377	0.762224	0.829658
			Other T cell lymphomas	14	3761	0.386259	0.368496	0.40398	1472	0.433166	0.412702	0.453444
		Lymphoblastic lymphoma/Acute (precursor cell) lymphatic leukaemia		15	52272	0.519107	0.498993	0.538819	22355	0.517172	0.490813	0.542854
		Unknown lymphoid neoplasms			9746	0.573804	0.561754	0.585655	8251	0.620104	0.607375	0.632554
			Lymphoma, NOS	1	12340	0.473313	0.450849	0.495423	5637	0.53049	0.505328	0.554982
			NH lymphoma, NOS	2	215	0.609635	0.594971	0.623947	97	0.653022	0.637763	0.667815
			Lymphatic leukaemia,NOS	19	644	0.641426	0.575441	0.699892	293	0.672686	0.605475	0.731032
	All myeloid malignancies				53650	0.445367	0.440307	0.450414	41921	0.528567	0.522846	0.534253
		Acute myeloid leukaemia		22	27882	0.214368	0.207388	0.221428	12208	0.239454	0.231363	0.247628
		Myeloproliferative neoplasms		23	30312	0.733094	0.723433	0.742481	15252	0.824725	0.816027	0.833055
		Myelodysplastic syndrome		24	28376	0.385855	0.374587	0.397107	10863	0.439351	0.425984	0.452631
		Myelodysplastic/Myeloproliferative neoplasms		25	6830	0.403052	0.38243	0.42357	2642	0.50345	0.478706	0.52765
		Unknown myeloid neoplasms			1215	0.375814	0.341884	0.409679	956	0.400005	0.360824	0.438842
			Leukaemia,NOS	20	1305	0.354297	0.312468	0.396311	598	0.363255	0.314797	0.411803
			Myeloid leukaemia, NOS	21	866	0.409215	0.352183	0.465329	358	0.464476	0.398517	0.527723
	Others			99	1932	0.639619	0.596786	0.679175	878	0.672185	0.633115	0.70809
		Two main disease lineages (lymphoid and myeloid) according to WHO indications: 1. All lymphoid malignancies: 1.1 HL 1.2 Mature B-cell neoplasms 1.3 Mature T-cell and NK-cell neoplasms 1.4 Unknown lymphoid neoplasms 2. All myeloid malignancies: 2.1 Acute myeloid leukaemia 2.2 Myeloproliferative neoplasms 2.3 Myelodysplastic syndrome 2.4 Myelodysplastic/Myeloproliferative neoplasms 2.5 Unknown myel…
		1	lymphoid malignancies
		1.1	HL
		1.2	Mature B-cell neoplasms
		1.3	Mature T-cell and NK-cell neoplasms
		1.4	Unknown lymphoid neoplasms
		2	Myeloid malignancies
		2.1	Acute myeloid leukaemia
		2.2	Myeloproliferative neoplasms
		2.3	Myelodysplastic syndrome
		2.4	Myelodysplastic/Myeloproliferative neoplasms
		2.5	Unknown myeloid neoplasms

## Sheet: Table 5
	Table 5. Age-standardised five-year net survival by blood cancer subtype and area-level deprivation quintiles. Cases diagnosed from 2009 to 2019, England. Missing counts and/or survival estimates indicate insufficient case numbers.A,B
	Blood cancer subtype				HAEMACARE group number	5 – Least deprived					4					3					2					1 – Most deprived
						n	%	5-year survival (95% CI)			n	%	5-year survival (95% CI)			n	%	5-year survival (95% CI)			n	%	5-year survival (95% CI)			n	%	5-year survival (95% CI)
	All blood cancer					76045	100	65.2	(64.8, 65.5)		74970	100	64.2	(63.8, 64.6)		71865	100	62.7	(62.3, 63.1)		63297	100	60.2	(59.7, 60.7)		55992	100	58	(57.5, 58.5)
		All lymphoid malignancies				54775	72.0297	70.5	(70.0, 70.9)		54008	72.0395	69.7	(69.2, 70.2)		51274	71.3477	68.2	(67.7, 68.7)		44981	71.0634	65.6	(65.1, 66.1)		39628	70.7744	62.7	(62.1, 63.4)
			Composite Hodgkin and non-Hodgkin Lymphoma		3	50	0.0657505	74.5	(54.5, 86.7)		37	0.0493531	57.8	(35.6, 74.8)		43	0.0598344	68	(41.8, 84.3)		45	0.0710934	67.6	(48.7, 80.8)		40	0.0714388
			Hodgkin lymphoma			3357	4.41449	87.5	(86.4, 88.4)		3531	4.70988	86.5	(85.4, 87.5)		3774	5.25151	85.9	(84.8, 86.9)		3701	5.84704	84.3	(83.1, 85.4)		3648	6.51522	83	(81.7, 84.3)
				Hodgkin lymphoma, nodular lymphocyte predominance	4	303	0.398448	95.9	(91.0, 98.1)		317	0.422836	96	(91.2, 98.2)		338	0.470326	95.2	(90.3, 97.7)		399	0.630362	91.4	(87.2, 94.3)		399	0.712602
				Classical HL	5	3054	4.01604	86.7	(85.7, 87.7)		3214	4.28705	85.6	(84.4, 86.6)		3436	4.78119	85	(83.8, 86.1)		3302	5.21668	83.5	(82.3, 84.6)		3249	5.80261	81.3	(79.9, 82.6)
			Mature B-cell neoplasms			44271	58.2168	72.1	(71.6, 72.6)		43361	57.8378	71.3	(70.8, 71.8)		40646	56.5588	70	(69.4, 70.5)		35087	55.4323	67.3	(66.7, 67.9)		30337	54.181	64.9	(64.3, 65.6)
				Chronic lymphocytic leukaemia/Small lymphocytic lymphoma	6	9386	12.3427	84.3	(83.3, 85.3)		9302	12.4076	83.7	(82.6, 84.8)		8618	11.9919	82.2	(81.1, 83.4)		7260	11.4697	80.2	(78.9, 81.4)		6334	11.3123	78.4	(76.9, 79.9)
				Immunoproliferative diseases	7	1978	2.60109	85.7	(83.4, 87.7)		1819	2.4263	83.7	(81.1, 86.0)		1569	2.18326	83.6	(80.9, 86.0)		1223	1.93216	78.7	(75.3, 81.7)		830	1.48235	75.6	(70.8, 79.7)
				Mantle cell/ centrocytic	8	1318	1.73318	61.1	(58.0, 64.1)		1288	1.71802	60.4	(57.3, 63.4)		1148	1.59744	58.3	(54.8, 61.6)		963	1.5214	56.7	(53.0, 60.3)		841	1.502	48.9	(44.6, 52.9)
				Follicular B lymphoma	9	5435	7.14708	87.1	(85.6, 88.5)		5307	7.07883	85.5	(84.0, 86.9)		4922	6.84895	85.2	(83.5, 86.7)		4124	6.51532	81.4	(79.6, 83.1)		3534	6.31162	79.6	(77.5, 81.6)
				Diffuse B lymphoma	10	10692	14.0601	63.9	(62.8, 64.9)		10463	13.9562	63.1	(62.0, 64.2)		9919	13.8023	61.9	(60.8, 63.0)		8955	14.1476	58.5	(57.2, 59.7)		7934	14.1699	56.3	(55.0, 57.6)
				Burkitt's	11	328	0.431324	51	(44.7, 56.9)		350	0.466853	50.2	(43.7, 56.4)		325	0.452237	43.9	(36.5, 51.0)		330	0.521352	36.1	(29.4, 42.8)		314	0.560794	35.7	(27.9, 43.6)
				Marginal zone lymphoma	12	2734	3.59524	87.9	(85.9, 89.5)		2714	3.62011	88.6	(86.5, 90.4)		2617	3.64155	85.6	(83.5, 87.5)		2275	3.59417	84.2	(81.7, 86.4)		2072	3.70053	81.8	(79.0, 84.3)
				Plasma cells neoplasms (Myeloma)	16	11874	15.6144	58.3	(57.3, 59.4)		11602	15.4755	57	(55.9, 58.1)		11052	15.3788	56.6	(55.5, 57.7)		9574	15.1255	55.5	(54.4, 56.7)		8170	14.5914	51.9	(50.6, 53.2)
				Mature B cell leukaemia	17	12	0.0157801				17	0.0226757				21	0.0292215				13	0.0205381				9	0.0160737
				Mature B cell leukaemia, hairy cell	18	514	0.675916	91.7	(86.0, 95.2)		499	0.6656	90.6	(84.1, 94.5)		455	0.633132	90.7	(84.0, 94.6)		370	0.584546	83.3	(75.6, 88.8)		299	0.534005	88.4	(76.8, 94.4)
			Mature T-cell and NK-cell neoplasms			2394	3.14814	56.2	(53.8, 58.6)		2331	3.10924	54.9	(52.4, 57.3)		2175	3.02651	54	(51.4, 56.6)		2100	3.31769	52.8	(50.1, 55.4)		1980	3.53622	46.4	(43.6, 49.2)
				T lymphoma cutaneous	13	831	1.09277	81.4	(77.2, 85.0)		855	1.14046	75.2	(70.7, 79.1)		733	1.01997	79.5	(74.6, 83.6)		716	1.13118	80.1	(74.4, 84.7)		648	1.15731	71.9	(65.9, 76.9)
				Other T cell lymphomas	14	1563	2.05536	43.4	(40.5, 46.2)		1476	1.96879	42.9	(39.9, 45.8)		1442	2.00654	41.4	(38.5, 44.4)		1384	2.18652	39.3	(36.4, 42.3)		1332	2.37891	34.8	(31.7, 38.0)
			Lymphoblastic lymphoma/Acute (precursor cell) lymphatic leukaemia		15	760	0.999408	56.8	(53.3, 60.1)		789	1.05242	50.7	(46.9, 54.3)		776	1.0798	53.4	(50.0, 56.8)		700	1.1059	49.3	(45.6, 52.9)		736	1.31447
			Unknown lymphoid neoplasms			3943	5.18509	63.4	(61.5, 65.1)		3959	5.28078	63.7	(61.9, 65.5)		3860	5.37118	60.3	(58.4, 62.2)		3348	5.28935	56.7	(54.6, 58.7)		2887	5.15609	51.1	(48.9, 53.3)
				Lymphoma, NOS	1	1041	1.36893	54.9	(51.3, 58.3)		1087	1.44991	55.6	(52.0, 59.1)		1042	1.44994	52	(48.2, 55.6)		975	1.54036	46	(42.3, 49.6)		868	1.55022	40.1	(36.0, 44.1)
				NH lymphoma, NOS	2	2765	3.636	66.2	(64.0, 68.3)		2716	3.62278	66.6	(64.4, 68.7)		2669	3.71391	63.3	(60.9, 65.5)		2270	3.58627	60.8	(58.2, 63.2)		1920	3.42906	55.7	(53.0, 58.4)
				Lymphatic leukaemia, NOS	19	137	0.180156	68.3	(59.7, 75.5)		156	0.208083	72.8	(62.7, 80.5)		149	0.207333	64.9	(55.5, 72.7)		103	0.162725	65.7	(52.6, 76.0)		99	0.176811	53.9	(41.4, 64.8)
		All myeloid malignancies				20847	27.414	50.5	(49.7, 51.3)		20561	27.4256	49.2	(48.4, 50.0)		20186	28.0888	48.2	(47.4, 49.1)		17960	28.3742	46.1	(45.2, 47.0)		16017	28.6059	46.2	(45.2, 47.1)
			Acute myeloid leukaemia		22	6036	7.93741	24.9	(23.7, 26.1)		6046	8.06456	23.7	(22.5, 24.9)		5854	8.14583	22	(20.8, 23.1)		5270	8.32583	21.2	(20.0, 22.4)		4676	8.35119	20.9	(19.7, 22.2)
			Myeloproliferative neoplasms		23	6581	8.65409	78.8	(77.5, 80.0)		6494	8.66213	79.2	(77.8, 80.5)		6345	8.82905	78.7	(77.2, 80.0)		5636	8.90406	75.7	(74.0, 77.2)		5256	9.38706	76.6	(74.8, 78.2)
			Myelodysplastic syndrome		24	6251	8.22013	45.3	(43.4, 47.2)		6153	8.20728	41.9	(40.0, 43.9)		6076	8.45474	41.3	(39.5, 43.1)		5354	8.45854	38.2	(36.3, 40.1)		4542	8.11187	36.6	(34.6, 38.6)
			Myelodysplastic/Myeloproliferative neoplasms		25	1485	1.95279	44.9	(41.3, 48.4)		1410	1.88075	44	(40.4, 47.5)		1472	2.04828	46.3	(42.9, 49.5)		1308	2.06645	43.1	(39.5, 46.6)		1155	2.06279	41.9	(38.3, 45.4)
			Unknown myeloid neoplasms			494	0.649615	41.4	(36.0, 46.6)		458	0.610911	38.4	(32.8, 44.0)		439	0.610868	39	(33.4, 44.5)		392	0.619303	36	(29.9, 42.1)		388	0.692956	37.6	(31.3, 43.9)
				Leukaemia, NOS	20	289	0.380038	38.9	(32.5, 45.3)		260	0.346805	36.2	(29.1, 43.3)		277	0.385445	36.7	(29.6, 43.8)		246	0.388644	30.2	(22.7, 38.1)		233	0.416131	35.7	(28.5, 43.0)
				Myeloid leukaemia, NOS	21	205	0.269577	45	(35.3, 54.1)		198	0.264106	42.7	(33.5, 51.5)		162	0.225423	42.1	(33.0, 50.9)		146	0.230659	44.5	(34.9, 53.6)		155	0.276825	40.7	(29.8, 51.3)
		Others				423	0.55625	68.2	(61.4, 74.1)		401	0.534881	62	(56.1, 67.4)		405	0.563557	66.4	(60.0, 72.0)		356	0.562428	68.6	(61.5, 74.7)		347	0.619731	61.3	(54.1, 67.7)
	A Data source: National Cancer Registration Dataset, provided through QResearch. Cases diagnosed from Jan 1 2009 to Dec 31 2019. Cases were followed up for death until 12/31/2022. Age-standardized according to International Cancer Survival Standards (ICSS). CI: Confidence interval; NOS: Not otherwise specified; NH: Non-hodgkin; HL: Hodgkin lymphoma. Cancer types were classified according to the H…
	B We discourage comparison of deprivation gradients between nations because (i) each nation uses a different deprivation index and quintiles of these are not comparable. Wales, England, and Scotland each use their own Index of Multiple Deprivation (IMD). Northern Ireland uses the Northern Ireland Multiple Deprivation Measure (NIMDM 2017). For more information see: https://bmjopen.bmj.com/content/…

[truncated: 4 more sheets: England_Deprivation, Table 6, Data attributions, England_Ethnicity]
