# Supplementary material for: Disparities in blood cancer survival in the UK 2009–2019: national cohort studies
Source: BJC Rep. 2026 Apr 15;4:19. doi: 10.1038/s44276-026-00222-0 (PMC13083837; doi:10.1038/s44276-026-00222-0)
Supplement: Supplementary file 3 — Appendix H - Wales cancer survival summary tables [file 44276_2026_222_MOESM3_ESM.xlsx]

## Sheet: Contents
Blood cancer years of life lost (YLL) and net survival, Wales
Contents
Table 2	Age-standardised one-, five-, and ten-year net survival by blood cancer subtype. Cases diagnosed from 2009 to 2019, Wales.
Table 3	Age-standardised five-year net survival by blood cancer subtype and calendar year of diagnosis. Cases diagnosed from 2009 to 2019, Wales.
Table 4	Five-year net survival by blood cancer subtype and age at diagnosis. Cases diagnosed from 2009 to 2019, Wales.
Table 5	Age-standardised five-year net survival by blood cancer subtype and sex. Cases diagnosed from 2009 to 2019, Wales.
Table 6	Age-standardised five-year net survival by blood cancer subtype and area-level deprivation quintiles. Cases diagnosed from 2009 to 2019, Wales.
Table 7	Age-standardised five-year net survival by blood cancer type and health board. Cases diagnosed from 2009 to 2019, Wales.
Table 8	Age-standardised five-year net survival by blood cancer subtype and rurality. Cases diagnosed from 2009 to 2019, Wales.

## Sheet: Table 2
Table 2. Age-standardised one-, five-, and ten-year net survival by blood cancer subtype. Cases diagnosed from 2009 to 2019, Wales.A
Blood cancer subtype				HAEMACARE group number	n	%	1-year survival (95% CI)		5-year survival (95% CI)	Lower 95% CI	10-year survival (95% CI)	Lower 95% CI
All blood cancer					22550	100	76.8	(76.2, 77.4)	60.2	(59.4, 61.2)
	All lymphoid malignancies				13920	61.7295	80.4	(79.7, 81.1)	65.4	(64.4, 66.4)
		Composite Hodgkin and non-Hodgkin Lymphoma		3	<20
		Hodgkin lymphoma			980	4.3459	90.3	(88.7, 91.7)	82.7	(80.4, 84.7)
			Hodgkin lymphoma, nodular lymphocyte predominance	4	100	0.443459	99.6	(45.9, 1.0)	93.4	(81.8, 97.7)
			Classical HL	5	880	3.90244	89.2	(87.5, 90.8)	81.3	(79.0, 83.4)
		Mature B-cell neoplasms			11110	49.2683	83	(82.3, 83.7)	67.6	(66.5, 68.7)
			Chronic lymphocytic leukaemia/Small lymphocytic lymphoma	6	2610	11.5743	92.1	(90.9, 93.1)	82.4	(80.0, 84.5)
			Immunoproliferative diseases	7	370	1.6408	91.6	(87.8, 94.2)	75	(69.0, 80.0)	56.9	(46.1, 66.4)
			Mantle cell/ centrocytic	8	350	1.55211	81.3	(77.2, 84.7)	55.5	(49.1, 61.5)
			Follicular B lymphoma	9	1240	5.49889	93.6	(91.7, 95.1)	80.4	(76.8, 83.5)	76.2	(68.2, 82.5)
			Diffuse B lymphoma	10	2840	12.5942	71.6	(69.8, 73.2)	60	(57.8, 62.1)
			Burkitt's	11	80	0.354767
			Marginal zone lymphoma	12	600	2.66075	95.1	(92.6, 96.7)	82.5	(76.8, 86.9)	70.8	(58.5, 80.0)
			Plasma cells neoplasms (Myeloma)	16	2920	12.949	79.2	(77.7, 80.6)	54.9	(52.7, 56.9)	39.7	(36.0, 43.4)
			Mature B cell leukaemia	17	<20
			Mature B cell leukaemia, hairy cell	18	110	0.487805	93.1	(83.7, 97.2)	79.3	(65.9, 87.9)
		Mature T-cell and NK-cell neoplasms			720	3.1929	67	(63.0, 70.6)	48.1	(43.6, 52.4)
			T lymphoma cutaneous	13	170	0.75388	91.1	(84.8, 94.9)	75.3	(65.7, 82.6)
			Other T cell lymphomas	14	340	1.50776	58	(52.4, 63.2)	39.6	(33.7, 45.4)	34.74	(27.6, 41.9)
		Lymphoblastic lymphoma/Acute (precursor cell) lymphatic leukaemia		15	210	0.931264	77.2	(71.9, 81.6)	58.1	(51.8, 63.8)
		Unknown lymphoid neoplasms			1120	4.96674	61.3	(58.1, 64.3)	50.9	(47.1, 54.6)
			Lymphoma, NOS	1	340	1.50776	46	(40.2, 51.5)
			NH lymphoma, NOS	2	730	3.23725	68.1	(64.4, 71.4)	55	(50.5, 59.2)
			Lymphatic leukaemia, NOS	19	60	0.266075	83.8	(70.7, 91.4)
	All myeloid malignancies				8240	36.541	70.5	(69.4, 71.5)	50.5	(49.2, 51.8)
		Acute myeloid leukaemia		22	1920	8.51441	42.7	(40.5, 44.9)	23.2	(20.2, 24.3)	20.5	(18.2, 22.9)
		Myeloproliferative neoplasms		23	3390	15.0333	88.1	(86.8, 89.2)	73.4	(71.2, 75.4)	65.6	(60.7, 70.0)
		Myelodysplastic syndrome		24	2440	10.8204	67.8	(65.2, 70.4)	38	(34.7, 41.2)
		Myelodysplastic/Myeloproliferative neoplasms		25	360	1.59645	65.2	(58.3, 71.3)	24.5	(16.9, 32.9)
		Unknown myeloid neoplasms			130	0.576497	61.3	(58.1, 64.3)	50.9	(47.1, 54.6)
			Leukaemia, NOS	20	100	0.443459	54.5	(44.3, 63.6)
			Myeloid leukaemia, NOS	21	30	0.133038
	Others				390	1.72949	81.6	(77.2, 85.3)	69	(62.7, 74.5)	63.2	(54.1, 70.9)
AData source: Welsh Cancer Intelligence & Surveillance Unit dataset, provided through the SAIL Databank , Swansea University. Cases diagnosed from 01/01/2009 to 31/12/2019. Cases were followed up for death until 31/12/2022. Age-standardisation according to the International Cancer Survival Standards (ICSS). Cancer types were classified according to the HAEMACARE-25 classification scheme. N-number…

## Sheet: Table 3
Table 3. Age-standardised five-year net survival by blood cancer subtype and calendar year of diagnosis. Cases diagnosed from 2009 to 2019, Wales.A
Blood cancer subtype				HAEMACARE group number	2009–2014					2015–2019
					n	%	5-year survival (95% CI)			n	%	5-year survival (95% CI)
All blood cancer					12750	100	58.8	(57.8, 59.8)		9810	100	61.8	(60.6, 63.1)
	All lymphoid malignancies				7480	58.6667	64.1	(62.8, 65.4)		6440	65.6473	66.9	(65.3, 68.4)
		Composite Hodgkin and non-Hodgkin Lymphoma		3	<20					<20
		Hodgkin lymphoma			480	3.76471	78.6	(75.1, 81.6)		490	4.9949	86.8	(84.0, 89.2)
			Hodgkin lymphoma, nodular lymphocyte predominance	4	40	0.313725				60	0.611621
			Classical HL	5	450	3.52941	78.1	(74.5, 81.3)		430	4.38328	84.8	(81.8, 87.4)
		Mature B-cell neoplasms			5960	46.7451	66.7	(65.2, 68.1)		5150	52.4975	68.8	(67.0, 70.4)
			Chronic lymphocytic leukaemia/Small lymphocytic lymphoma	6	1510	11.8431	82.9	(79.9, 85.5)		1110	11.315	81.3	(77.3, 84.7)
			Immunoproliferative diseases	7	210	1.64706	72.5	(65.2, 78.5)		160	1.63099	79.4	(68.5, 86.9)
			Mantle cell/ centrocytic	8	170	1.33333	54	(45.5, 61.7)		180	1.83486	58.2	(49.4, 65.9)
			Follicular B lymphoma	9	660	5.17647	80.6	(75.7, 84.7)		580	5.91233	80.5	(74.7, 85.1)
			Diffuse B lymphoma	10	1510	11.8431	59.2	(56.2, 62.0)		1320	13.4557	61.1	(57.9, 64.2)
			Burkitt's	11	50	0.392157				30	0.30581
			Marginal zone lymphoma	12	260	2.03922	81.6	(73.8, 87.3)		340	3.46585	83.7	(73.8, 90.1)
			Plasma cells neoplasms (Myeloma)	16	1530	12	51.6	(48.7, 54.4)		1390	14.1692	58.6	(55.3, 61.7)
			Mature B cell leukaemia	17	<20					<20
			Mature B cell leukaemia, hairy cell	18	60	0.470588	86.9	(62.1, 96.0)		50	0.509684	70.9	(52.8, 83.1)
		Mature T-cell and NK-cell neoplasms			370	2.90196	45.4	(39.3, 51.3)		350	3.56779
			T lymphoma cutaneous	13	100	0.784314	70.4	(58.1, 79.7)		70	0.713558
			Other T cell lymphomas	14	150	1.17647	35.5	(27.2, 43.8)		190	1.9368
		Lymphoblastic lymphoma/Acute (precursor cell) lymphatic leukaemia		15	120	0.941176				90	0.917431
		Unknown lymphoid neoplasms			670	5.2549	49.3	(44.3, 54.1)		450	4.58716	52.9	(47.0, 58.4)
			Lymphoma, NOS	1	250	1.96078				90	0.917431
			NH lymphoma, NOS	2	390	3.05882	51.5	(45.5, 57.2)		330	3.36391	59.4	(52.8, 65.4)
			Lymphatic leukaemia, NOS	19	30	0.235294				30	0.30581
	All myeloid malignancies				4920	38.5882	49.7	(48.1, 51.4)		3320	33.843	51.7	(49.5, 53.8)
		Acute myeloid leukaemia		22	1100	8.62745	22.2	(19.7, 24.9)		820	8.35882	24.8	(21.6, 28.2)
		Myeloproliferative neoplasms		23	2050	16.0784	72.3	(69.6, 74.9)		1340	13.6595	74.9	(71.2, 78.2)
		Myelodysplastic syndrome		24	1530	12	36.5	(32.4, 40.5)		910	9.27625	40.1	(34.8, 45.4)
		Myelodysplastic/Myeloproliferative neoplasms		25	170	1.33333				190	1.9368
		Unknown myeloid neoplasms			70	0.54902				50	0.509684
			Leukaemia, NOS	20	60	0.470588				40	0.407747
			Myeloid leukaemia, NOS	21	<20					<20
	Others				350	2.7451	67.9	(61.3, 73.6)		50	0.509684
AData source: Welsh Cancer Intelligence & Surveillance Unit dataset, provided through the SAIL Databank , Swansea University. Cases diagnosed from 01/01/2009 to 31/12/2019. Cases were followed up for death until 31/12/2022. Age-standardisation according to the International Cancer Survival Standards (ICSS). Cancer types were classified according to the HAEMACARE-25 classification scheme. N-number…

## Sheet: Table 4
Table 4. Five-year net survival by blood cancer subtype and age at diagnosis. Cases diagnosed from 2009 to 2019, Wales.A
Blood cancer subtype				HAEMACARE group number	Age 15–44					Age 45–54					Age 55–64					Age 65–74					Age 75–99
					n	%	5-year survival (95% CI)			n	%	5-year survival (95% CI)			n	%	5-year survival (95% CI)			n	%	5-year survival (95% CI)			n	%	5-year survival (95% CI)
All blood cancer					1620	100	86.9	(85.1, 88.5)		1750	100	80.1	(78.1, 82.0)		3620	100	70.8	(69.2, 72.4)		6280	100	57.1	(55.7, 58.5)		9290	100	40	(38.3, 41.7)
	All lymphoid malignancies				1060	65.4321	88.9	(86.7, 90.7)		1170	66.8571	81	(78.5, 83.3)		2470	68.232	75.2	(73.2, 77.0)		4090	65.1274	64.3	(62.5, 66.0)		5130	55.2207	46.7	(44.4, 48.9)
	Composite Hodgkin and non-Hodgkin Lymphoma			3	<20					<20					<20					<20					<20
		Hodgkin lymphoma			430	26.5432	95.2	(92.5, 96.9)		110	6.28571				150	4.14365	76	(67.3, 82.7)		160	2.54777	56.9	(47.7, 65.0)		120	1.29171	29.9	(19.7, 40.8)
			Hodgkin lymphoma, nodular lymphocyte predominance	4	30	1.85185				<20					<20					20	0.318471				<20
			Classical HL	5	400	24.6914	95	(92.2, 96.8)		100	5.71429				130	3.59116	72.9	(63.5, 80.3)		140	2.2293	50	(40.4, 58.9)		110	1.18407	27.8	(17.6, 38.8)
		Mature B-cell neoplasms			420	25.9259	88.4	(84.8, 91.2)		920	52.5714	83.4	(80.7, 85.8)		2020	55.8011	77.5	(75.4, 79.5)		3440	54.7771	66.8	(64.9, 68.7)		4320	46.5016	49.1	(46.5, 51.6)
			Chronic lymphocytic leukaemia/Small lymphocytic lymphoma	6	30	1.85185				170	9.71429	93.7	(87.8, 96.8)		480	13.2597	91.3	(87.5, 94.1)		810	12.8981	83.2	(79.4, 86.4)		1120	12.056	66.9	(60.8, 72.3)
			Immunoproliferative diseases	7	<20					20	1.14286				70	1.9337	71.1	(57.5, 81.0)		120	1.91083	87	(65.2, 93.4)		150	1.61464	53.3	(39.8, 65.0)
			Mantle cell/ centrocytic	8	<20					30	1.71429				60	1.65746	81	(66.8, 89.6)		100	1.59236	50.8	(39.1, 61.4)		150	1.61464	28.5	(19.0, 38.7)
			Follicular B lymphoma	9	80	4.93827	92.8	(83.3, 97.0)		170	9.71429	89.2	(82.6, 93.4)		290	8.01105				410	6.52866	79.2	(73.6, 83.8)		300	3.22928	71.1	(60.6, 79.3)
			Diffuse B lymphoma	10	170	10.4938	87.4	(81.1, 91.7)		250	14.2857	74.3	(68.1, 79.4)		480	13.2597	66.7	(62.0, 71.0)		890	14.172	58.6	(54.8, 62.2)		1040	11.1948	43.4	(38.8, 48.0)
			Burkitt's	11	30	1.85185				10	0.571429				<20					<20					<20
			Marginal zone lymphoma	12	30	1.85185				50	2.85714	94.3	(77.2, 98.7)		110	3.03867	87.6	(77.3, 93.4)		180	2.86624	85.7	(77.0, 91.3)		240	2.58342	65.9	(49.6, 78.0)
			Plasma cells neoplasms (Myeloma)	16	60	3.7037				200	11.4286	75.8	(68.8, 81.5)		490	13.5359	68.5	(63.7, 72.7)		900	14.3312	50.4	(46.6, 54.1)		1280	13.7783	32	(28.3, 35.9)
			Mature B cell leukaemia	17	<20					<20					<20					<20					<20
			Mature B cell leukaemia, hairy cell	18	<20					30	1.71429				30	0.828729				<20					30	0.322928
		Mature T-cell and NK-cell neoplasms			150	9.25926	75.9	(68.0, 82.0)		70	4	49.2	(36.4, 60.8)		140	3.8674	55.1	(46.1, 63.2)		180	2.86624				180	1.93757	36.8	(27.4, 46.3)
			T lymphoma cutaneous	13	<20					<20					40	1.10497				50	0.796178	72.1	(53.6, 84.2)		50	0.538213
			Other T cell lymphomas	14	30	1.85185				30	1.71429				70	1.9337	42.3	(30.4, 53.7)		110	1.75159	40.3	(30.1, 50.3)		100	1.07643	30	(18.8, 42.0)
		Lymphoblastic lymphoma/Acute (precursor cell) lymphatic leukaemia		15	100	6.17284				20	1.14286				30	0.828729				30	0.477707				30	0.322928
		Unknown lymphoid neoplasms			60	3.7037				70	4	60.8	(47.7, 71.6)		160	4.41989	61.4	(52.5, 69.2)		310	4.93631	50.1	(43.5, 56.4)		510	5.48977	32.6	(25.7, 39.7)
			Lymphoma, NOS	1	30	1.85185				30	1.71429				40	1.10497	54	(37.5, 68.0)		70	1.11465	29.3	(18.6, 40.9)		170	1.82992
			NH lymphoma, NOS	2	30	1.85185				40	2.28571	72.8	(55.9, 84.1)		110	3.03867	64.6	(53.8, 73.5)		220	3.50318	57.2	(49.3, 64.3)		330	3.55221	31.7	(24.0, 39.7)
			Lymphatic leukaemia, NOS	19	<20					<20					<20					<20					<20
	All myeloid malignancies				550	33.9506	82.8	(79.3, 85.8)		560	32	77.8	(73.9, 81.1)		1100	30.3867	60.9	(57.7, 63.9)		2100	33.4395	42.5	(40.2, 44.9)		3940	42.4112	31.1	(28.7, 33.6)
		Acute myeloid leukaemia		22	160	9.87654	62.7	(54.6, 69.8)		140	8	48.4	(39.6, 56.6)		280	7.73481	33.2	(27.6, 39.0)		560	8.9172	14.7	(11.7, 18.0)		780	8.39612	3.9	(2.38, 5.99)
		Myeloproliferative neoplasms		23	340	20.9877	94.1	(90.8, 96.3)		370	21.1429	92.3	(88.6, 94.9)		600	16.5746	80.5	(76.6, 83.8)		870	13.8535	70.4	(66.5, 73.9)		1210	13.0248	58	(52.4, 63.1)
		Myelodysplastic syndrome		24	40	2.46914				40	2.28571	52.6	(36.1, 66.8)		170	4.69613	45.6	(37.8, 53.2)		530	8.43949	31.8	(27.4, 36.2)		1660	17.8687	25.5	(22.0, 29.1)
		Myelodysplastic/Myeloproliferative neoplasms		25	<20					<20					30	0.828729				100	1.59236	19.7	(12.1, 28.7)		220	2.36814	19.3	(12.3, 27.4)
		Unknown myeloid neoplasms			<20					<20					<20					40	0.636943				70	0.753498
			Leukaemia, NOS	20	<20					<20					<20					20	0.318471				60	0.645856
			Myeloid leukaemia, NOS	21	<20					<20					<20					<20					<20
	Others				<20					<20					50	1.38122	73.8	(57.5, 84.7)		100	1.59236				220	2.36814	43.9	(31.7, 55.4)
AData source: Welsh Cancer Intelligence & Surveillance Unit dataset, provided through the SAIL Databank , Swansea University. Cases diagnosed from 01/01/2009 to 31/12/2019. Cases were followed up for death until 31/12/2022. Age-standardisation according to the International Cancer Survival Standards (ICSS). Cancer types were classified according to the HAEMACARE-25 classification scheme. N-number…

## Sheet: Table 5
Table 5. Age-standardised five-year net survival by blood cancer subtype and sex. Cases diagnosed from 2009 to 2019, Wales.A
Blood cancer subtype				HAEMACARE group number	Male					Female
					n	%	5-year survival (95% CI)			n	%	5-year survival (95% CI)
All blood cancer					12780	100	57.9	(56.9, 58.9)		9770	100	63.2	(62.0, 64.3)
	All lymphoid malignancies				7870	61.5806	64.1	(62.7, 65.4)		6050	61.9243	67.2	(65.7, 68.6)
		Composite Hodgkin and non-Hodgkin Lymphoma		3	<20					<20
		Hodgkin lymphoma			570	4.46009	82.5	(79.3, 85.3)		410	4.19652	82.3	(78.9, 85.0)
			Hodgkin lymphoma, nodular lymphocyte predominance	4	70	0.547731				30	0.307062
			Classical HL	5	500	3.91236	80.8	(77.4, 83.7)		380	3.88946	81.1	(77.5, 84.1)
		Mature B-cell neoplasms			6270	49.061	66.5	(65.0, 67.9)		4850	49.6418	69.2	(67.5, 70.8)
			Chronic lymphocytic leukaemia/Small lymphocytic lymphoma	6	1630	12.7543	80.6	(77.4, 83.4)		990	10.1331	85.7	(82.2, 88.6)
			Immunoproliferative diseases	7	220	1.72144	73.8	(65.8, 80.1)		150	1.53531	76.7	(66.3, 84.2)
			Mantle cell/ centrocytic	8	260	2.03443	54.5	(48.0, 60.6)		90	0.921187
			Follicular B lymphoma	9	580	4.53834	76.7	(70.7, 81.7)		660	6.75537	82.9	(78.3, 86.6)
			Diffuse B lymphoma	10	1550	12.1283				1280	13.1013	62.4	(59.3, 65.4)
			Burkitt's	11	50	0.391236				30	0.307062
			Marginal zone lymphoma	12	290	2.26917	82	(74.2, 87.6)		310	3.17298	82.4	(73.6, 88.5)
			Plasma cells neoplasms (Myeloma)	16	1600	12.5196	54.2	(51.3, 57.1)		1320	13.5107	55.8	(52.7, 58.8)
			Mature B cell leukaemia	17	<20					<20
			Mature B cell leukaemia, hairy cell	18	80	0.625978	80.3	(63.5, 89.9)		30	0.307062
		Mature T-cell and NK-cell neoplasms			440	3.44288	46.4	(40.5, 52.1)		280	2.86592	50.6	(43.6, 57.1)
			T lymphoma cutaneous	13	110	0.86072	75.9	(62.2, 85.2)		60	0.614125	75.8	(60.2, 86.0)
			Other T cell lymphomas	14	210	1.64319	36.7	(29.5, 44.0)		120	1.22825	44.6	(34.8, 53.9)
		Lymphoblastic lymphoma/Acute (precursor cell) lymphatic leukaemia		15	120	0.938967				90	0.921187
		Unknown lymphoid neoplasms			600	4.69484	48.4	(43.1, 53.4)		520	5.32242	53.8	(48.2, 59.1)
			Lymphoma, NOS	1	170	1.3302	33.2	(23.7, 43.0)		170	1.74002
			NH lymphoma, NOS	2	400	3.12989	53.9	(47.7, 59.6)		320	3.27533	56.5	(49.8, 62.7)
			Lymphatic leukaemia, NOS	19	30	0.234742				30	0.307062
	All myeloid malignancies				4700	36.7762	47.3	(45.6, 48.9)		3540	36.2334	54.8	(52.8, 56.9)
		Acute myeloid leukaemia		22	1130	8.84194	22.6	(20.0, 25.4)		790	8.08598	23.9	(20.8, 27.2)
		Myeloproliferative neoplasms		23	1800	14.0845	69.8	(66.9, 72.4)		1590	16.2743	76.8	(73.5, 79.8)
		Myelodysplastic syndrome		24	1460	11.4241	34.1	(29.9, 38.4)		980	10.0307	43.4	(38.3, 48.3)
		Myelodysplastic/Myeloproliferative neoplasms		25	250	1.95618	21.5	(13.7, 30.4)		110	1.1259
		Unknown myeloid neoplasms			70	0.547731				60	0.614125
			Leukaemia, NOS	20	50	0.391236				40	0.409417
			Myeloid leukaemia, NOS	21	<20					<20
	Others				210	1.64319	66.5	(57.7, 73.8)		180	1.84237	70.7	(60.8, 78.5)
AData source: Welsh Cancer Intelligence & Surveillance Unit dataset, provided through the SAIL Databank , Swansea University. Cases diagnosed from 01/01/2009 to 31/12/2019. Cases were followed up for death until 31/12/2022. Age-standardisation according to the International Cancer Survival Standards (ICSS). Cancer types were classified according to the HAEMACARE-25 classification scheme. N-number…

## Sheet: Table 6
Table 6. Age-standardised five-year net survival by blood cancer subtype and resident area-level deprivation quintiles. Cases diagnosed from 2009 to 2019, Wales.A
Blood cancer subtype				HAEMACARE group number	5 – Least deprived					4					3					2					1 – Most deprived
					n	%	5-year survival (95% CI)			n	%	5-year survival (95% CI)			n	%	5-year survival (95% CI)			n	%	5-year survival (95% CI)			n	%	5-year survival (95% CI)
All blood cancer					4710	100	65.6	(63.9, 67.3)		4880	100	63.1	(61.4, 64.7)		4730	100	61.1	(59.4, 62.7)		4410	100	54.8	(53.0, 56.5)		3830	100	54.9	(52.9, 56.9)
	All lymphoid malignancies				2970	63.0573	71.7	(69.5, 73.7)		3060	62.7049	67.9	(65.8, 70.0)		2910	61.5222	67.8	(65.6, 69.8)		2680	60.771	58.9	(56.6, 61.1)		2310	60.3133	58.5	(56.0, 60.8)
		Composite Hodgkin and non-Hodgkin Lymphoma		3	<20					<20					<20					<20					<20
		Hodgkin lymphoma			180	3.82166	87	(81.5, 91.0)		200	4.09836	84.4	(79.3, 88.4)		220	4.65116	82.3	(78.1, 86.4)		190	4.30839	78.2	(72.3, 82.9(		190	4.96084	79.9	(74.6, 84.2)
			Hodgkin lymphoma, nodular lymphocyte predominance	4	<20					30	0.614754				30	0.634249				<20					<20
			Classical HL	5	160	3.39703	85.8	(79.8, 90.2)		180	3.68852	82.3	(77.2, 86.5)		190	4.01691	82	(77.1, 85.9)		170	3.85488				180	4.69974	79	(73.5, 83.5)
		Mature B-cell neoplasms			2420	51.38	73	(70.6, 75.3)		2470	50.6148	69.8	(67.4, 72.1)		2330	49.26	70.6	(68.2, 72.9)		2120	48.0726	61.2	(58.6, 63.7)		1790	46.7363	61.3	(58.6, 63.8)
			Chronic lymphocytic leukaemia/Small lymphocytic lymphoma	6	550	11.6773	88	(82.5, 91.9)		590	12.0902				550	11.6279	85.5	(80.1, 89.6)		500	11.3379	77.3	(71.4, 82.1)		430	11.2272	72.6	(67.1, 77.4)
			Immunoproliferative diseases	7	70	1.4862	76.7	(61.2, 86.7)		100	2.04918				80	1.69133	75.5	(61.9, 84.8)		70	1.5873	74.1	(58.9, 84.4)		60	1.56658	64.3	(48.7, 76.2)
			Mantle cell/ centrocytic	8	80	1.69851				90	1.84426	59.7	(45.9, 71.1)		80	1.69133	63.8	(52.4, 73.2)		70	1.5873				40	1.04439
			Follicular B lymphoma	9	290	6.15711	84.4	(76.2, 90.0)		270	5.53279	84.4	(75.8, 90.1)		260	5.49683	78.1	(69.8, 84.4)		230	5.21542	73.2	(64.3, 80.2)		190	4.96084	79.5	(69.3, 86.6)
			Diffuse B lymphoma	10	620	13.1635	67.1	(62.2, 71.5)		610	12.5	62.3	(57.5, 66.7)		600	12.685	61.8	(57.1, 66.2)		540	12.2449	52.3	(47.4, 57.0)		470	12.2715	54.2	(48.9, 59.2)
			Burkitt's	11	<20					<20					20	0.422833				<20					<20
			Marginal zone lymphoma	12	120	2.54777	91.3	(75.8, 97.1)		120	2.45902				130	2.74841	82.6	(65.9, 91.6)		120	2.72109	73.9	(62.0, 82.6)		110	2.87206	78.1	(64.4, 87.1)
			Plasma cells neoplasms (Myeloma)	16	630	13.3758	59.4	(54.7, 63.8)		670	13.7295	54.5	(50.0, 58.8)		590	12.4736	58.8	(53.9, 63.4)		580	13.1519	49.3	(44.3, 54.2)		460	12.0104	50.9	(45.8, 55.8)
			Mature B cell leukaemia	17	<20					<20					<20					<20					<20
			Mature B cell leukaemia, hairy cell	18	30	0.636943				<20					20	0.422833				<20					<20
		Mature T-cell and NK-cell neoplasms			150	3.18471	53	(42.9, 62.2)		140	2.86885				150	3.17125				160	3.62812	41.3	(32.0, 50.4)		130	3.39426
			T lymphoma cutaneous	13	40	0.849257	68.3	(47.6, 82.2)		30	0.614754				50	1.05708				30	0.680272				30	0.78329
			Other T cell lymphomas	14	60	1.27389				70	1.43443				70	1.47992	30.2	(18.4, 42.9)		70	1.5873	40.4	(28.4, 52.1)		70	1.82768	37.7	(24.1, 51.2)
		Lymphoblastic lymphoma/Acute (precursor cell) lymphatic leukaemia		15	40	0.849257				40	0.819672				40	0.845666				50	1.13379				40	1.04439
		Unknown lymphoid neoplasms			230	4.88323				250	5.12295	56	(48.4, 62.9)		220	4.65116	49.7	(41.9, 57.0)		210	4.7619	45.5	(36.7, 53.9)		210	5.48303	35.7	(27.2, 44.3)
			Lymphoma, NOS	1	80	1.69851				70	1.43443				60	1.2685				50	1.13379	37	(21.8, 52.3)		70	1.82768
			NH lymphoma, NOS	2	140	2.9724				170	3.48361	61.3	(52.6, 68.8)		140	2.95983	52.6	(43.4, 61.6)		140	3.1746	48.7	(37.7, 58.8)		130	3.39426
			Lymphatic leukaemia, NOS	19	<20					<20					<20					<20					10	0.261097
	All myeloid malignancies				1650	35.0318	54.2	(51.3, 57.0)		1740	35.6557	53.3	(50.3, 56.2)		1730	36.5751	48.7	(45.9, 51.4)		1660	37.6417	47.7	(44.8, 50.5)		1460	38.1201	48.6	(45.2, 51.8)
		Acute myeloid leukaemia		22	400	8.49257	29.4	(24.6, 34.3)		400	8.19672	22.6	(18.0, 27.5)		400	8.45666	19	(15.1, 23.2)		380	8.61678				330	8.61619	25.7	(21.3, 30.4)
		Myeloproliferative neoplasms		23	670	14.2251	77.1	(72.3, 81.1)		700	14.3443	74.9	(70.2, 79.0)		690	14.5877	75.3	(70.5, 79.4)		690	15.6463	72.2	(67.6, 76.3)		660	17.2324	67.5	(61.2, 73.1)
		Myelodysplastic syndrome		24	490	10.4034	41.8	(34.5, 49.0)		530	10.8607	43.8	(36.7, 50.7)		540	11.4165	36	(28.3, 43.7)		480	10.8844				400	10.4439	37.4	(30.1, 44.7)
		Myelodysplastic/Myeloproliferative neoplasms		25	70	1.4862				90	1.84426				70	1.47992				80	1.81406	30.7	(21.8, 40.1)		50	1.30548
		Unknown myeloid neoplasms			30	0.636943				30	0.614754				20	0.422833				30	0.680272				<20
			Leukaemia, NOS	20	20	0.424628				30	0.614754				<20					20	0.453515				<20
			Myeloid leukaemia, NOS	21	<20					<20					<20					<20					<20
	Others				90	1.91083				70	1.43443				90	1.90275	65.2	(51.8, 75.8)		80	1.81406				70	1.82768	67.8	(54.3, 78.1)
AData source: Welsh Cancer Intelligence & Surveillance Unit dataset, provided through the SAIL Databank , Swansea University. Cases diagnosed from 01/01/2009 to 31/12/2019. Cases were followed up for death until 31/12/2022. Age-standardisation according to the International Cancer Survival Standards (ICSS). Cancer types were classified according to the HAEMACARE-25 classification scheme. N-number…

## Sheet: Table 7
Table 7. Age-standardised five-year net survival by blood cancer type and health board of residence. Cases diagnosed from 2009 to 2019, Wales.A
Blood cancer subtype				HAEMACARE group number	Aneurin Bevan UHB					Betsi Cadwaladr UHB					Cardiff and Vale UHB					Cwm Taf Morgannwg UHB					Hywel Dda UHB					Powys					Swansea Bay UHB
					n	%	5-year survival (95% CI)			n	%	5-year survival (95% CI)			n	%	5-year survival (95% CI)			n	%	5-year survival (95% CI)			n	%	5-year survival (95% CI)			n	%	5-year survival (95% CI)			n	%	5-year survival (95% CI)
All blood cancer					4020	100	58.3	(56.5, 60.1)		5090	100	58.3	(56.7, 60.0)		3090	100	61.5	(59.4, 63.6)		3200	100	58.3	(56.2, 60.3)		3230	100	64.3	(62.2, 66.4)		1150	100	66.7	(63.2, 70.0)		2780	100	59.1	(56.8, 61.3)
	All lymphoid malignancies				2550	63.4328	63.1	(60.8, 65.4)		3180	62.4754	64.2	(62.0, 66.2)		1870	60.5178	68.3	(65.6, 70.9)		1960	61.25	64.5	(61.8, 67.0)		1920	59.4427	67.5	(64.7, 70.2)		720	62.6087	72.1	(67.7, 76.0)		1730	62.2302	63.6	(60.7, 66.3)
		Composite Hodgkin and non-Hodgkin Lymphoma		3	<20					<20					<20					<20					<20					<20					<20
		Hodgkin lymphoma			170	4.22886	80.4	(74.8, 85.0)		220	4.3222	80.2	(75.3, 84.2)		140	4.53074	84.1	(78.4, 88.4)		130	4.0625	80.8	(74.4, 85.8)		150	4.64396				40	3.47826				130	4.67626	78.4	(69.9, 84.7)
			Hodgkin lymphoma, nodular lymphocyte predominance	4	20	0.497512				20	0.392927				<20					<20					20	0.619195				<20					<20
			Classical HL	5	150	3.73134	78.3	(72.0, 83.4)		190	3.73281	80.6	(75.7, 84.5)		130	4.20712	83.1	(77.0, 87.6)		120	3.75	78.7	(72.2, 83.8)		130	4.02477				40	3.47826				120	4.31655	77.6	(68.8, 84.2)
		Mature B-cell neoplasms			2030	50.4975	65.6	(63.0, 68.1)		2530	49.7053	66	(63.6, 68.2)		1490	48.2201	70.6	(67.7, 73.4)		1560	48.75	67	(64.1, 69.7)		1560	48.2972	69.1	(65.9, 72.1)		570	49.5652	73.1	(67.8, 77.6)		1370	49.2806	66.6	(63.3, 69.6)
			Chronic lymphocytic leukaemia/Small lymphocytic lymphoma	6	480	11.9403	81	(74.6, 86.0)		570	11.1984	77.8	(72.6, 82.1)		340	11.0032	89.1	(82.6, 93.2)		360	11.25				410	12.6935	78.6	(70.4, 84.7)		150	13.0435				310	11.1511	84.4	(77.0, 89.6)
			Immunoproliferative diseases	7	50	1.24378				80	1.57171	69.7	(57.7, 79.0)		40	1.2945				60	1.875	79.1	(62.5, 89.0)		60	1.85759	85.5	(68.6, 93.7)		30	2.6087				60	2.15827
			Mantle cell/ centrocytic	8	70	1.74129	52.5	(39.9, 63.6)		80	1.57171				40	1.2945				50	1.5625				50	1.54799				30	2.6087				40	1.43885
			Follicular B lymphoma	9	230	5.72139	80	(71.2, 86.3)		300	5.89391	81.5	(73.5, 87.3)		150	4.85437	77.7	(66.6, 85.5)		180	5.625	82	(72.5, 88.4)		180	5.57276				60	5.21739				140	5.03597	77.5	(64.4, 86.3)
			Diffuse B lymphoma	10	550	13.6816	55.6	(50.7, 60.2)		650	12.7701	63.2	(58.4, 67.6)		420	13.5922				360	11.25				380	11.7647	60.4	(54.3, 65.9)		130	11.3043				360	12.9496	60.3	(54.0, 66.0)
			Burkitt's	11	<20					30	0.589391				<20					<20					<20					<20					<20
			Marginal zone lymphoma	12	120	2.98507	79.3	(67.4, 87.2)		110	2.1611				100	3.23625	80.2	(66.7, 88.6)		110	3.4375	81	(68.1, 89.1)		70	2.16718				30	2.6087				60	2.15827	81.5	(67.6, 89.9)
			Plasma cells neoplasms (Myeloma)	16	500	12.4378	52.7	(47.7, 57.4)		700	13.7525	50	(45.4, 54.4)		370	11.9741	59.1	(53.2, 64.4)		430	13.4375	57.3	(51.9, 62.2)		390	12.0743	58.5	(52.2, 64.2)		150	13.0435	59.2	(49.3, 67.7)		380	13.6691	53.3	(47.0, 59.2)
			Mature B cell leukaemia	17	<20					<20					<20					<20					<20					<20					<20
			Mature B cell leukaemia, hairy cell	18	20	0.497512				20	0.392927				<20					<20					<20					<20					<20
		Mature T-cell and NK-cell neoplasms			130	3.23383	45.7	(35.4, 55.4)		150	2.94695				120	3.8835				110	3.4375	48.2	(36.8, 58.8)		100	3.09598	43.6	(31.5, 55.1)		30	2.6087				80	2.8777
			T lymphoma cutaneous	13	30	0.746269				40	0.785855				30	0.970874				30	0.9375				<20					<20					20	0.719424
			Other T cell lymphomas	14	60	1.49254	40.7	(27.8, 53.2)		70	1.37525				60	1.94175				50	1.5625				50	1.54799				<20					40	1.43885
		Lymphoblastic lymphoma/Acute (precursor cell) lymphatic leukaemia		15	40	0.995025				50	0.982318				30	0.970874				30	0.9375				30	0.928793				<20					20	0.719424
		Unknown lymphoid neoplasms			210	5.22388	45.5	(36.7, 53.8)		290	5.69745				130	4.20712				160	5				110	3.40557				70	6.08696				150	5.39568	41.3	(31.5, 50.8)
			Lymphoma, NOS	1	80	1.99005	34.2	(20.1, 48.8)		80	1.57171				40	1.2945				30	0.9375				30	0.928793				<20					60	2.15827
			NH lymphoma, NOS	2	120	2.98507				200	3.92927	55.9	(47.0, 63.8)		80	2.589	60.8	(47.2, 71.9)		120	3.75				80	2.47678				60	5.21739				80	2.8777	49.3	(36.2, 61.1)
			Lymphatic leukaemia, NOS	19	<20					<20					<20					<20					<20					<20					<20
	All myeloid malignancies				1370	34.0796	48	(44.9, 51.0)		1840	36.1493	47.1	(44.2, 49.8)		1170	37.8641	51.2	(47.6, 54.7)		1210	37.8125	47.7	(44.4, 51.0)		1250	38.6997	58.3	(54.9, 61.6)		410	35.6522	56.4	(50.2, 62.2)		990	35.6115	50.2	(46.3, 54.1)
		Acute myeloid leukaemia		22	330	8.20896	23.8	(19.1, 28.7)		460	9.03733	20.7	(16.7, 24.9)		250	8.09061	22	(16.7, 27.7)		320	10	26.8	(21.9, 31.9)		250	7.73994	32.2	(25.7, 38.9)		80	6.95652				230	8.27338
		Myeloproliferative neoplasms		23	590	14.6766	66.6	(61.6, 71.2)		660	12.9666	72.7	(67.8, 77.0)		540	17.4757	72.5	(65.8, 78.1)		470	14.6875	71.6	(65.5, 76.8)		540	16.7183	78	(72.5, 82.3)		170	14.7826				420	15.1079	76.5	(70.4, 81.5)
		Myelodysplastic syndrome		24	390	9.70149				580	11.3949	38	(31.4, 44.5)		320	10.356	37.3	(28.2, 46.4)		330	10.3125	29	(21.0, 37.4)		400	12.3839	41	(31.3, 50.4)		130	11.3043				290	10.4317	35.3	(26.5, 44.3)
		Myelodysplastic/Myeloproliferative neoplasms		25	50	1.24378				100	1.96464				50	1.61812				60	1.875				50	1.54799				<20					50	1.79856
		Unknown myeloid neoplasms			<20					40	0.785855				<20					30	0.9375				<20					<20					<20
			Leukaemia, NOS	20	<20					30	0.589391				<20					<20					<20					<20					<20
			Myeloid leukaemia, NOS	21	<20					<20					<20					<20					<20					<20					<20
	Others				110	2.73632	72.1	(59.7, 81.3)		60	1.17878				50	1.61812	57.7	(42.8, 70.0)		30	0.9375				60	1.85759				20	1.73913				60	2.15827
AData source: Welsh Cancer Intelligence & Surveillance Unit dataset, provided through the SAIL Databank , Swansea University. Cases diagnosed from 01/01/2009 to 31/12/2019. Cases were followed up for death until 31/12/2022. Age-standardisation according to the International Cancer Survival Standards (ICSS). Cancer types were classified according to the HAEMACARE-25 classification scheme. N-number…

## Sheet: Table 8
Table 8. Age-standardised five-year net survival by blood cancer subtype and rurality of residence. Cases diagnosed from 2009 to 2019, Wales.A
Blood cancer subtype				HAEMACARE group number	Urban					Mixed					Rural
					n	%	5-year survival (95% CI)			n	%	5-year survival (95% CI)			n	%	5-year survival (95% CI)
All blood cancer					14580	100	59	(58.0, 60.0)		4130	100	59	(57.1, 60.8)		3850	100	65.7	(63.8, 67.5)
	All lymphoid malignancies				8920	61.1797	64.3	(63.1, 65.5)		2530	61.2591	64.8	(62.4, 67.1)		2480	64.4156	69.7	(67.3, 72.0)
		Composite Hodgkin and non-Hodgkin Lymphoma		3	<20					<20					<20
		Hodgkin lymphoma			640	4.38957	82.4	(79.6, 84.8)		170	4.11622	79.6	(73.6, 84.4)		170	4.41558	87	(81.6, 91.0)
			Hodgkin lymphoma, nodular lymphocyte predominance	4	60	0.411523				<20					20	0.519481
			Classical HL	5	580	3.97805	81.5	(78.5, 84.0)		150	3.63196	78.8	(72.3, 84.0)		150	3.8961
		Mature B-cell neoplasms			7060	48.4225	66.6	(65.2, 67.9)		2050	49.6368	67.3	(64.7, 69.8)		2010	52.2078	71.8	(69.1, 74.3)
			Chronic lymphocytic leukaemia/Small lymphocytic lymphoma	6	1660	11.3855	81.8	(78.8, 84.4)		470	11.3801	79.8	(73.5, 84.7)		480	12.4675
			Immunoproliferative diseases	7	240	1.64609	72.7	(64.8, 79.1)		70	1.69492	75.3	(59.7, 85.6)		70	1.81818
			Mantle cell/ centrocytic	8	210	1.44033	56.5	(48.9, 63.3)		70	1.69492				80	2.07792
			Follicular B lymphoma	9	740	5.07545	80.9	(76.2, 84.8)		240	5.81114	75.2	(66.6, 81.9)		260	6.75325	83.6	(74.3, 89.8)
			Diffuse B lymphoma	10	1840	12.62	57.5	(54.8, 60.1)		510	12.3487				500	12.987	63.4	(57.9, 68.4)
			Burkitt's	11	60	0.411523				<20					<20
			Marginal zone lymphoma	12	410	2.81207	83	(77.2, 87.4)		100	2.42131	73.3	(57.5, 84.1)		90	2.33766
			Plasma cells neoplasms (Myeloma)	16	1840	12.62	54.2	(51.5, 56.8)		570	13.8015	54	(49.0, 58.8)		510	13.2468	58.7	(53.7, 63.3)
			Mature B cell leukaemia	17	<20					<20					<20
			Mature B cell leukaemia, hairy cell	18	70	0.48011	76.4	(58.5, 87.3)		30	0.726392				<20
		Mature T-cell and NK-cell neoplasms			480	3.29218	47.8	(42.3, 53.1)		120	2.90557	40.7	(30.7, 50.5)		110	2.85714
			T lymphoma cutaneous	13	110	0.754458	74.4	(62.2, 83.2)		30	0.726392				30	0.779221
			Other T cell lymphomas	14	230	1.5775	39.6	(32.5, 46.7)		60	1.45278	35.4	(22.6, 48.5)		50	1.2987
		Lymphoblastic lymphoma/Acute (precursor cell) lymphatic leukaemia		15	140	0.960219				40	0.968523				40	1.03896
		Unknown lymphoid neoplasms			740	5.07545	49.6	(45.0, 54.1)		200	4.84262	54.1	(44.2, 62.9)		180	4.67532
			Lymphoma, NOS	1	220	1.50892				60	1.45278	40.1	(24.0, 55.7)		50	1.2987	31.7	(17.1, 47.3)
			NH lymphoma, NOS	2	470	3.22359	52.1	(46.6, 57.3)		130	3.1477	60.7	(48.4, 70.9)		130	3.37662	60.3	(50.9, 68.5)
			Lymphatic leukaemia, NOS	19	40	0.274348	64.1	(44.8, 78.2)		<20					<20
	All myeloid malignancies				5390	36.9684	49.5	(47.9, 51.1)		1530	37.046	48.3	(45.3, 51.3)		1330	34.5455	57.1	(53.8, 60.3)
		Acute myeloid leukaemia		22	1260	8.64198	21.6	(19.2, 24.1)		340	8.23245	24.1	(19.4, 29.2)		320	8.31169	29.5	(24.2, 35.0)
		Myeloproliferative neoplasms		23	2260	15.5007	72.2	(69.5, 74.7)		630	15.2542	69	(64.0, 73.4)		500	12.987	83.8	(78.0, 88.2)
		Myelodysplastic syndrome		24	1580	10.8368	37.7	(33.5, 41.8)		440	10.6538	36	(29.0, 43.0)		420	10.9091	39.9	(32.0, 47.6)
		Myelodysplastic/Myeloproliferative neoplasms		25	220	1.50892	23.6	(16.4, 31.6)		90	2.17918				60	1.55844
		Unknown myeloid neoplasms			80	0.548697				20	0.484262				30	0.779221
			Leukaemia, NOS	20	60	0.411523				<20					20	0.519481
			Myeloid leukaemia, NOS	21	<20					<20					<20
	Others				270	1.85185	66.9	(59.4, 73.4)		70	1.69492				50	1.2987
AData source: Welsh Cancer Intelligence & Surveillance Unit dataset, provided through the SAIL Databank , Swansea University. Cases diagnosed from 01/01/2009 to 31/12/2019. Cases were followed up for death until 31/12/2022. Age-standardisation according to the International Cancer Survival Standards (ICSS). Cancer types were classified according to the HAEMACARE-25 classification scheme. N-number…
