# Supplementary material for: Disparities in blood cancer survival in the UK 2009–2019: national cohort studies
Source: BJC Rep. 2026 Apr 15;4:19. doi: 10.1038/s44276-026-00222-0 (PMC13083837; doi:10.1038/s44276-026-00222-0)
Supplement: Supplementary file 4 — Appendix I - Scotland cancer survival summary tables [file 44276_2026_222_MOESM4_ESM.xlsx]

## Sheet: Contents
Appendix G: Blood cancer survival summary tables, Scotland
Contents
Table 1	Age-standardised one-, five-, and ten-year net survival by blood cancer subtype. Cases diagnosed from 2009 to 2019, Scotland.
Table 2	Age-standardised five-year net survival by blood cancer subtype and calendar year of diagnosis. Cases diagnosed from 2009 to 2019, Scotland.
Table 3	Age-specific five-year net survival by blood cancer subtype and age groups. Cases diagnosed from 2009 to 2019, Scotland
Table 4	Age-standardised five-year net survival by blood cancer subtype and sex. Cases diagnosed from 2009 to 2019, Scotland.
Table 5	Age-standardised five-year net survival by blood cancer subtype and area-level deprivation quintiles. Cases diagnosed from 2009 to 2019, Scotland.
Table 6	Age-standardised five-year net survival by blood cancer subtype and rurality. Cases diagnosed from 2009 to 2019, Scotland.
Table 7	Age-standardised five-year net survival by blood cancer subtype and regional cancer network. Cases diagnosed from 2009 to 2019, Scotland.

## Sheet: England_Overall
			Table 1. Age-standardised one-, five-, and ten-year net survival by blood cancer subtype. Cases diagnosed from 2009 to 2019, England.
Blood Cancer subtype				HAEMACARE group number	n	1-year survival ( 95% CI)			5-year survival (95% CI)	Lower 95% CI	Upper 95% CI	10-year survival (95% CI)	Lower 95% CI	Upper 95% CI
All blood cancer					342169	0.801478	0.800098	0.802849	0.623073	0.621122	0.625017	0.512627	0.508239	0.516997
	Composite Hodgkin and non-Hodgkin Lyphoma			3	215	0.801352	0.734398	0.853111	0.627622	0.536069	0.706088	0.640192	0.488612	0.757503
	All lymphoid malignancies				244451	0.834557	0.833023	0.836078	0.676815	0.674519	0.6791	0.565149	0.55915	0.5711
		Hodgkin lymphoma			18011	0.918789	0.915315	0.922127	0.853585	0.848571	0.858448	0.812225	0.803694	0.820428
			Hodgkin lymphoma, nodular lymphocyte predominance	4	1756	0.987972	0.979288	0.993028	0.954219	0.9359	0.967393	0.94553	0.878982	0.975973
			Classical HL	5	16255	0.912085	0.908341	0.915683	0.843638	0.838331	0.848786	0.800017	0.7914	0.808323
		Mature B-cell neoplasms			193702	0.855813	0.854186	0.857424	0.694624	0.692083	0.697149	0.57284	0.565933	0.579682
			Chronic lymphocytic leukaemia/Small lymphocytic lymphoma	6	40900	0.94271	0.940098	0.945212	0.820507	0.81513	0.825745	0.675121	0.663163	0.686761
			Immunoproliferative diseases	7	7419	0.939578	0.933332	0.945257	0.82517	0.812475	0.837093	0.676585	0.647667	0.703697
			Mantle cell/ centrocytic	8	5558	0.825706	0.815268	0.835615	0.57638	0.560898	0.591531	0.414259	0.388568	0.439738
			Follicular B lymphoma	9	23322	0.948548	0.944911	0.951952	0.843073	0.835573	0.850263	0.767762	0.748398	0.785856
			Diffuse B lymphoma	10	47963	0.735585	0.731574	0.739548	0.610295	0.605126	0.615419	0.555126	0.545829	0.564315
			Burkitt's	11	1647	0.499672	0.471284	0.527367	0.441014	0.410158	0.4714	0.417482	0.370213	0.463995
			Marginal zone lymphoma	12	12412	0.956761	0.952222	0.960878	0.859106	0.849262	0.868359	0.744362	0.715162	0.771063
			Plasma cells neoplasms	16	52272	0.830796	0.827436	0.834099	0.560789	0.555678	0.565865	0.370137	0.353433	0.386837
			Mature B cell leukaemia	17	72	0.776657	0.646295	0.863848	0.507403	0.359741	0.637487
			Mature B cell leukaemia, hairy cell	18	2137	0.944363	0.929766	0.955998	0.894116	0.866188	0.916497	0.86162	0.801216	0.904752
		Mature T-cell and NK-cell neoplasms			10980	0.717679	0.708729	0.726409	0.531036	0.519405	0.54252	0.49045	0.464811	0.515559
			T lymphoma cutaneous	13	3783	0.916342	0.904951	0.926425	0.778293	0.756999	0.797976	0.76852	0.705546	0.819754
			Other T cell lymphomas	14	7197	0.61765	0.605981	0.629087	0.4051	0.391698	0.418456	0.346828	0.322147	0.371608
		Lymphoblastic lymphoma/Acute (precursor cell) lymphatic leukaemia		15	3761	0.730114	0.71675	0.742965	0.516838	0.500978	0.532451	0.481571	0.463717	0.499185
		Unknown lymphoid neoplasms			17997	0.705572	0.698522	0.712493	0.593863	0.585109	0.6025	0.524598	0.509442	0.539517
			Lymphoma, NOS	1	5013	0.588152	0.573237	0.60274	0.497522	0.480766	0.514038	0.43848	0.414862	0.46183
			NH lymphoma, NOS	2	12340	0.745672	0.737529	0.753607	0.628793	0.618223	0.639162	0.556194	0.537476	0.574478
			Lymphatic leukaemia,NOS	19	644	0.828967	0.797199	0.856213	0.652451	0.606192	0.694694	0.577206	0.478652	0.663713
	All Myeloid malignancies				95571	0.7156	0.712533	0.718642	0.480851	0.477054	0.484637	0.373263	0.367528	0.378996
		Acute myeloid leukaemia		22	27882	0.43466	0.428772	0.440532	0.225117	0.219834	0.230441	0.193542	0.187613	0.199543
		Myeloproliferative neoplasms		23	30312	0.925039	0.921628	0.928307	0.77886	0.772343	0.785217	0.629844	0.614014	0.645224
		Myelodysplastic syndrome		24	28376	0.75498	0.74832	0.761494	0.406583	0.398033	0.415113	0.267183	0.256806	0.277659
		Myelodysplastic/Myeloproliferative neoplasms		25	6830	0.771713	0.759968	0.782968	0.440505	0.424826	0.456062	0.298323	0.277452	0.319451
		Unknown myeloid neoplasms			2171	0.578892	0.554985	0.602007	0.384044	0.358356	0.409656	0.299211	0.268665	0.330304
			Leukaemia,NOS	20	1305	0.517485	0.486984	0.547083	0.355931	0.324227	0.387726	0.303373	0.267052	0.340415
			Myeloid leukaemia, NOS	21	866	0.667814	0.629377	0.703241	0.429878	0.386522	0.472445	0.297583	0.245076	0.351785
	Others			99	1932	0.80221	0.781943	0.820815	0.65211	0.622984	0.679593	0.54464	0.496101	0.590541

## Sheet: Table 1
	Table 1. Age-standardised one-, five-, and ten-year net survival by blood cancer subtype. Cases diagnosed from 2009 to 2019, Scotland.A
	Blood cancer subtype				HAEMACARE group number	n	%	1-year survival (95% CI)		5-year survival (95% CI)	Lower 95% CI	10-year survival (95% CI)	Lower 95% CI
	All blood cancer					38127	100	82.2576	(81.9, 82.7)	64.9817	(64.4, 65.6)	51.7881	(50.8, 52.8)
		All lymphoid malignancies				23292	61.0906	82.7515	(82.2, 83.2)	67.3064	(66.6, 68.0)	54.3725	(53.1, 55.6)
			Composite Hodgkin and non-Hodgkin Lymphoma		3
			Hodgkin lymphoma			1822	4.77877	91.404	(90.3, 92.4)	83.9683	(82.3, 85.5)	81.5305	(79.1, 83.7)
				Hodgkin lymphoma, nodular lymphocyte predominance	4	164	0.430141			96.0699	(75.1, 99.4)
				Classical HL	5	1658	4.34862	90.7571	(89.5, 91.8)	82.7098	(81.0, 84.3)	80.2089	(77.7, 82.5)
			Mature B-cell neoplasms			18669	48.9653	85.3973	(84.9, 85.9)	69.9233	(69.1, 70.7)	55.7657	(54.3, 57.2)
				Chronic lymphocytic leukaemia/Small lymphocytic lymphoma	6	3641	9.54966	95.3505	(94.5, 96.1)	84.8669	(83.0, 86.6)	67.2327	(63.5, 70.6)
				Immunoproliferative diseases	7	702	1.84121	94.322	(91.9, 96.0)	78.2208	(73.6, 82.1)	70.9577	(62.4, 77.9)
				Mantle cell/ centrocytic	8	545	1.42943	84.1824	(80.7, 87.1)	58.9348	(54.1, 63.5)	45.7528	(38.5, 52.7)
				Follicular B lymphoma	9	2485	6.51769	95.0733	(93.8, 96.1)	85.5229	(83.1, 87.6)	73.4605	(68.8, 77.5)
				Diffuse B lymphoma	10	4869	12.7705	75.1403	(73.9, 76.3)	63.6411	(62.0, 65.3)	53.6909	(51.0, 56.3)
				Burkitt's	11	208	0.545545	55.8384	(48.4, 62.7)	52.5737	(44.5, 60.0)
				Marginal zone lymphoma	12	1102	2.89034	96.585	(94.9, 97.7)	86.8207	(83.5, 89.5)	73.3486	(66.5, 79.0)
				Plasma cells neoplasms (Myeloma)	16	4981	13.0642	80.9345	(79.8, 82.0)	54.02	(52.3, 55.7)	34.2389	(31.9, 36.6)
				Mature B cell leukaemia	17
				Mature B cell leukaemia, hairy cell	18
			Mature T-cell and NK-cell neoplasms			1189	3.11852	67.2109	(64.4, 69.9)	50.1083	(46.7, 53.4)	40.3831	(35.1, 45.6)
				T lymphoma cutaneous	13	372	0.975687	89.6607	(85.1, 92.9)	72.7693	(65.0, 79.1)	60.4922	(50.7, 69.0)
				Other T cell lymphomas	14	817	2.14284	57.6255	(54.1, 60.9)	39.906	(36.1, 43.6)	30.2541	(24.2, 36.5)
			Lymphoblastic lymphoma/Acute (precursor cell) lymphatic leukaemia		15	359	0.94159	74.6524	(70.4, 78.4)	50.3357	(45.1, 55.3)	45.1159	(39.3, 50.7)
			Unknown lymphoid neoplasms			1238	3.24704	61.414	(58.5, 64.2)	49.5906	(46.2, 52.9)	44.0336	(39.8, 48.2)
				Lymphoma, NOS	1	473	1.24059	37.5146	(31.7, 43.3)	25.8302	(20.2, 31.8)	23.4796	(17.5, 30.0)
				NH lymphoma, NOS	2	751	1.96973	73.6444	(70.3, 76.7)	60.3733	(56.2, 64.3)	51.9293	(46.3, 57.3)
				Lymphatic leukaemia, NOS	19
		All Myeloid malignancies				11827	31.02	78.013	(77.2, 78.8)	56.3685	(55.3, 57.4)	43.4201	(41.8, 45.1)
			Acute myeloid leukaemia		22	2450	6.42589	42.2605	(40.3, 44.2)	21.6505	(20.0, 23.4)	18.3	(16.2, 19.9)
			Myeloproliferative neoplasms		23	4779	12.5344	95.1812	(94.4, 95.9)	82.5101	(80.9, 84.0)	68.6	(64.6, 72.2)
			Myelodysplastic syndrome		24	3661	9.60212	78.4838	(76.7, 80.2)	44.7977	(42.3, 47.3)	27.9	(24.9, 31.0)
			Myelodysplastic/Myeloproliferative neoplasms		25	860	2.25562	81.0043	(77.5, 84.0)	47.4381	(42.8, 51.9)	29.6	(24.2, 35.1)
			Unknown myeloid neoplasms			77	0.201957	42.7293	(30.8, 54.1)
				Leukaemia, NOS	20
				Myeloid leukaemia, NOS	21
		Others				3008	7.88942	93.3266	(92.1, 94.3)	80.0767	(78.0, 82.0)	63.8576	(60.1, 67.4)
	A Data source: Scottish Cancer Registry and Intelligence Service, provided through the eDRIS team at Public Health Scotland. Cases diagnosed from Jan 1 2009 to Dec 31 2019. Cases were followed up for death until 12/31/2022. Age-standardized according to International Cancer Survival Standards (ICSS). CI: Confidence interval; NOS: Not otherwise specified; HL: Hodgkin lymphoma; NH: Non Hodgkin. Can…

## Sheet: Table 2
	Table 2. Age-standardised five-year net survival by blood cancer subtype and calendar year of diagnosis. Cases diagnosed from 2009 to 2019, Scotland. Missing survival estimates indicate insufficient case numbers.A
	Blood cancer subtype				HAEMACARE group number	2009-2014				2015-2019
						n	%	5-year survival (95% CI)		n	%	5-year survival (95% CI)
	All blood cancer					20592	100	64.6545	(63.9, 65.4)	17535	100	65.2613	(64.4, 66.1)
		All lymphoid malignancies				12534	60.8683	66.0848	(65.1, 67.1)	10758	61.3516	68.6162	(67.5, 69.7)
			Composite Hodgkin and non-Hodgkin Lymphoma		3
			Hodgkin lymphoma			983	4.7737	81.8367	(79.5, 83.9)	839	4.78472	86.6823	(84.3, 88.7)
				Hodgkin lymphoma, nodular lymphocyte predominance	4	76	0.369075	96.7998	(74.0, 99.6)	88	0.501853	98.0442	(79.0, 99.8)
				Classical HL	5	907	4.40462	80.7755	(78.3, 83.0)	751	4.28286	85.2865	(82.7, 87.5)
			Mature B-cell neoplasms			10023	48.6742	68.8227	(67.7, 69.9)	8646	49.3071	71.0604	(69.8, 72.3)
				Chronic lymphocytic leukaemia/Small lymphocytic lymphoma	6	2144	10.4118	85.6746	(83.3, 87.8)	1497	8.53721	82.8881	(79.7, 85.6)
				Immunoproliferative diseases	7	346	1.68026	76.8002	(70.6, 81.9)	356	2.03023	80.115	(73.1, 85.5)
				Mantle cell/ centrocytic	8	269	1.30633	55.2749	(48.5, 61.5)	276	1.57399	62.1323	(54.9, 68.6)
				Follicular B lymphoma	9	1372	6.66278	85.0728	(81.6, 87.9)	1113	6.34731	86.0492	(82.4, 89.0)
				Diffuse B lymphoma	10	2566	12.4611	61.7679	(59.5, 64.0)	2303	13.1337	66.0248	(63.6, 68.3)
				Burkitt's	11	121	0.587607	52.1146	(41.6, 61.6)	87	0.496151	54.4595	(41.2, 65.9)
				Marginal zone lymphoma	12	556	2.70008	86.8208	(82.0, 90.4)	546	3.11377	86.3091	(81.1, 90.2)
				Plasma cells neoplasms (Myeloma)	16	2564	12.4514	50.353	(48.1, 52.6)	2417	13.7839	58.0891	(55.5, 60.6)
				Mature B cell leukaemia	17
				Mature B cell leukaemia, hairy cell	18
			Mature T-cell and NK-cell neoplasms			639	3.10315	51.6944	(47.0, 56.2)	550	3.13658	48.3648	(43.3, 53.3)
				T lymphoma cutaneous	13	218	1.05866	76.232	(66.1, 83.7)	154	0.878244	68.1659	(54.5, 78.5)
				Other T cell lymphomas	14	421	2.04448	38.9674	(33.8, 44.1)	396	2.25834	41.3274	(36.0, 46.6)
			Lymphoblastic lymphoma/Acute (precursor cell) lymphatic leukaemia		15	199	0.966395	49.7479	(42.9, 56.2)	160	0.912461	51.6235	(43.4, 59.2)
			Unknown lymphoid neoplasms			683	3.31682	47.6378	(43.2, 51.9)	555	3.1651	51.2334	(45.8, 56.4)
				Lymphoma, NOS	1	264	1.28205	26.8469	(19.5, 34.7)	209	1.1919	23.637	(16.5, 31.5)
				NH lymphoma, NOS	2	409	1.98621	56.6914	(51.2, 61.8)	342	1.95038	63.8284	(56.7, 70.1)
				Lymphatic leukaemia, NOS	19
		All myeloid malignancies				6497	31.5511	56.9342	(55.5, 58.4)	5330	30.3964	55.6008	(53.9, 57.2)
			Acute myeloid leukaemia		22	1291	6.26943	20.4579	(18.3, 22.7)	1159	6.60964	22.9509	(20.5, 25.5)
			Myeloproliferative neoplasms		23	2598	12.6166	83.0975	(80.9, 85.1)	2181	12.438	81.7515	(79.2, 84.0)
			Myelodysplastic syndrome		24	2090	10.1496	46.2088	(42.8, 49.6)	1571	8.95922	42.9167	(39.1, 46.7)
			Myelodysplastic/Myeloproliferative neoplasms		25	472	2.29215	47.0512	(40.9, 52.9)	388	2.21272	47.2052	(39.9, 54.1)
			Unknown myeloid neoplasms
				Leukaemia, NOS	20
				Myeloid leukaemia, NOS	21
		Others				1561	7.58061	84.1864	(81.3, 86.7)	1447	8.25207	75.1982	(71.9, 78.2)
	A Data source: Scottish Cancer Registry and Intelligence Service, provided through the eDRIS team at Public Health Scotland. Cases diagnosed from Jan 1 2009 to Dec 31 2019. Cases were followed up for death until 12/31/2022. Age-standardized according to International Cancer Survival Standards (ICSS). CI: Confidence interval; NOS: Not otherwise specified; HL: Hodgkin lymphoma; NH: Non Hodgkin. Can…

## Sheet: England_Period
			Table 2. Age-standardised five-year net survival by blood cancer subtype and calendar year of diagnosis. Cases diagnosed from 2009 to 2019, England.
Blood Cancer subtype				HAEMACARE group number	2009-2014				2015-2019
					n	5-year survival (95%CI)			n	5-year survival (95%CI)
All blood cancer				All	176892	0.605464	0.60281	0.608106	165277	0.642518	0.639616	0.645402
	Composite Hodgkin and non-Hodgkin Lyphoma			3	69	0.678571	0.522084	0.79346	146	0.603036	0.486354	0.70125
	All lymphoid malignancies				127034	0.659192	0.656084	0.662279	117417	0.696453	0.693011	0.699866
		Hodgkin lymphoma			9361	0.839176	0.832002	0.846072	8650	0.869768	0.862692	0.876506
			Hodgkin lymphoma, nodular lymphocyte predominance	4	744	0.951009	0.919024	0.970561	1012	0.959187	0.934406	0.974731
			Classical HL	5	8617	0.831218	0.823717	0.838432	7638	0.858212	0.850611	0.865456
		Mature B-cell neoplasms			99913	0.675916	0.672466	0.679338	93789	0.71543	0.711638	0.719182
			Chronic lymphocytic leukaemia/Small lymphocytic lymphoma	6	21740	0.804285	0.797062	0.811282	19160	0.839313	0.831059	0.847201
			Immunoproliferative diseases	7	3623	0.812535	0.794916	0.828807	3796	0.836559	0.817497	0.853811
			Mantle cell/ centrocytic	8	2859	0.545601	0.52469	0.566004	2699	0.612813	0.590042	0.634735
			Follicular B lymphoma	9	12092	0.83592	0.825538	0.845743	11230	0.850117	0.838933	0.86059
			Diffuse B lymphoma	10	24908	0.59863	0.591561	0.605621	23055	0.623548	0.615911	0.631082
			Burkitt's	11	885	0.419202	0.378405	0.459413	762	0.464787	0.417302	0.51084
			Marginal zone lymphoma	12	5877	0.84504	0.831289	0.857768	6535	0.872843	0.858135	0.886128
			Plasma cells neoplasms (Myeloma)	16	26722	0.528156	0.521264	0.534996	25550	0.598002	0.590362	0.605551
			Mature B cell leukaemia	17	38	0.519719	0.296298	0.70319	34
			Mature B cell leukaemia, hairy cell	18	1169	0.87147	0.835248	0.900205	968	0.923381	0.872773	0.954378
		Mature T-cell and NK-cell neoplasms			5579	0.53577	0.519868	0.551394	5401	0.525416	0.507861	0.542653
			T lymphoma cutaneous	13	2060	0.789362	0.761518	0.81436	1723	0.76114	0.726049	0.792393
			Other T cell lymphomas	14	3519	0.392016	0.373606	0.410368	3678	0.418524	0.398658	0.438252
		Lymphoblastic lymphoma/Acute (precursor cell) lymphatic leukaemia		15	1893	0.50402	0.481978	0.525628	1868	0.531978	0.509057	0.554337
		Unknown lymphoid neoplasms			10288	0.584658	0.573402	0.595731	7709	0.605501	0.591366	0.619315
			Lymphoma, NOS	1	3177	0.530464	0.510316	0.55018	1836	0.426398	0.395434	0.456979
			NH lymphoma, NOS	2	6637	0.606203	0.592133	0.619953	5703	0.653745	0.637491	0.66947
			Lymphatic leukaemia,NOS	19	474	0.644478	0.589091	0.694395	170	0.668432	0.580346	0.742147
	All myeloid malignancies				48800	0.458239	0.453001	0.463461	46771	0.50435	0.498813	0.50986
		Acute myeloid leukaemia		22	14929	0.209845	0.202936	0.216836	12953	0.243596	0.235483	0.251789
		Myeloproliferative neoplasms		23	14228	0.751637	0.742314	0.76068	16084	0.803562	0.79427	0.812486
		Myelodysplastic syndrome		24	15572	0.422353	0.410895	0.433762	12804	0.386249	0.373257	0.399219
		Myelodysplastic/Myeloproliferative neoplasms		25	2686	0.417439	0.392587	0.442079	4144	0.456205	0.435837	0.476328
		Unknown myeloid neoplasms			1385	0.401847	0.370406	0.433052	786	0.34457	0.300353	0.389146
			Leukaemia,NOS	20	864	0.395399	0.35665	0.43386	441	0.267839	0.215126	0.323206
			Myeloid leukaemia, NOS	21	521	0.412637	0.358707	0.465679	345	0.454269	0.382096	0.523529
	Others			26	989	0.635584	0.594954	0.673306	943	0.674829	0.632867	0.713119
																		cancergroup_5 Freq.	Percent	Cum.
																		Hodgkin lymphoma		7.44	7.44
																		Mature B-cell neoplasms		80.62	88.06
																	Mature	T-cell and NK-cell neoplasms		4.64	92.7
																		Unknown lymphoid neoplasms		6.63	99.32
																		Unknown myeloid neoplasms		0.68	100
																		Total	116335	100
		Two main disease lineages (lymphoid and myeloid) according to WHO indications: 1. All lymphoid malignancies: 1.1 HL 1.2 Mature B-cell neoplasms 1.3 Mature T-cell and NK-cell neoplasms 1.4 Unknown lymphoid neoplasms 2. All myeloid malignancies: 2.1 Acute myeloid leukaemia 2.2 Myeloproliferative neoplasms 2.3 Myelodysplastic syndrome 2.4 Myelodysplastic/Myeloproliferative neoplasms 2.5 Unknown myel…
		1	lymphoid malignancies
		1.1	HL
		1.2	Mature B-cell neoplasms
		1.3	Mature T-cell and NK-cell neoplasms
		1.4	Unknown lymphoid neoplasms
		2	Myeloid malignancies
		2.1	Acute myeloid leukaemia
		2.2	Myeloproliferative neoplasms
		2.3	Myelodysplastic syndrome
		2.4	Myelodysplastic/Myeloproliferative neoplasms
		2.5	Unknown myeloid neoplasms

## Sheet: England_Age
			Table 3. Age-specific five-year net survival by blood cancer subtype and age groups. Cases diagnosed from 2009 to 2019, England
Blood Cancer subtype				HAEMACARE group number	Age 15-44				Age 45-54				Age 55-64				Age 65-74				Age 75-99
					n	5-year survival (95%CI)			n	5-year survival (95%CI)			n	5-year survival (95%CI)			n	5-year survival (95%CI)			n	5-year survival (95%CI)
All blood cancer					28816	0.859611	0.855447	0.863664	28182	0.799267	0.794287	0.804141	53568	0.727319	0.723178	0.731411	91519	0.617817	0.61416	0.621451	140084	0.415646	0.411642	0.419645
	Composite Hodgkin and non-Hodgkin Lyphoma			3	39	0.770446	0.600781	0.875049	24	0.701727	0.454734	0.852816	39	0.676174	0.46653	0.818052	44	0.634112	0.443916	0.774519	69	0.517487	0.331243	0.67518
	All lymphoid malignancies				21788	0.881148	0.876654	0.885489	21489	0.820419	0.814905	0.825787	41505	0.766231	0.761697	0.770693	67692	0.682927	0.678754	0.687059	91977	0.491044	0.485914	0.496152
		Hodgkin lymphoma			8850	0.960093	0.955538	0.96419	2245	0.913649	0.899831	0.92564	2240	0.812569	0.793626	0.829965	2342	0.633304	0.610301	0.655355	2334	0.415774	0.38802	0.443272
			Hodgkin lymphoma, nodular lymphocyte predominance	4	722	0.991699	0.977079	0.997008	332	0.955669	0.919278	0.975868	316	0.926501	0.876656	0.956695	239	0.902072	0.828681	0.945046	147	0.807747	0.640669	0.902684
			Classical HL	5	8128	0.957309	0.952421	0.961705	1913	0.9064	0.890981	0.919737	1924	0.793689	0.772762	0.812927	2103	0.602834	0.578456	0.626287	2187	0.389601	0.361663	0.417418
		Mature B-cell neoplasms			8857	0.868006	0.86054	0.875101	16260	0.833966	0.827767	0.839965	34204	0.785988	0.781096	0.790786	57504	0.702602	0.698106	0.707045	76877	0.514675	0.508996	0.520323
			Chronic lymphocytic leukaemia/Small lymphocytic lymphoma	6	601	0.93122	0.905898	0.949916	2577	0.939278	0.927584	0.949136	7179	0.905791	0.89704	0.913834	12819	0.848901	0.840265	0.85711	17724	0.648604	0.635292	0.661568
			Immunoproliferative diseases	7	102	0.954115	0.880648	0.98279	380	0.923645	0.887151	0.948677	1151	0.891386	0.867348	0.911292	2306	0.831556	0.810106	0.850811	3480	0.694394	0.664822	0.721923
			Mantle cell/ centrocytic	8	109	0.844274	0.756598	0.902366	379	0.794756	0.7474	0.834228	994	0.667718	0.634947	0.698276	1773	0.557027	0.529892	0.583256	2303	0.368267	0.339496	0.397037
			Follicular B lymphoma	9	1659	0.958387	0.946546	0.967649	3199	0.932252	0.921632	0.941479	5306	0.898443	0.888213	0.907786	7052	0.858422	0.84712	0.868955	6106	0.719075	0.697502	0.739408
			Diffuse B lymphoma	10	3791	0.833856	0.821349	0.845572	4184	0.742414	0.728319	0.755905	7935	0.69248	0.681435	0.70323	13684	0.601488	0.592063	0.610771	18369	0.445287	0.434693	0.455821
			Burkitt's	11	547	0.741829	0.702582	0.776739	244	0.649563	0.584284	0.707216	237	0.489015	0.420943	0.553533	289	0.434608	0.371423	0.496025	330	0.250444	0.191722	0.313313
			Marginal zone lymphoma	12	671	0.964073	0.944606	0.976782	1095	0.944977	0.92679	0.958747	2192	0.901546	0.885104	0.915747	3819	0.853118	0.837146	0.867649	4635	0.770566	0.743914	0.794838
			Plasma cells neoplasms (Myeloma)	16	1153	0.793672	0.768148	0.816729	3811	0.740137	0.725073	0.75452	8689	0.671726	0.660795	0.682394	15209	0.552735	0.543556	0.56181	23410	0.350431	0.341468	0.359405
			Mature B cell leukaemia	17	1	1.0056	1.0056	1.0056	4	0.514016	0.0595246	0.854723	6	0.526949	0.114379	0.827543	23	0.653343	0.382883	0.828015	38	0.222969	0.068871	0.430947
			Mature B cell leukaemia, hairy cell	18	223	0.979846	0.942273	0.993053	387	0.983009	0.949969	0.994295	515	0.953252	0.918982	0.973236	530	0.944439	0.897036	0.970375	482	0.739414	0.654746	0.806375
		Mature T-cell and NK-cell neoplasms			1454	0.766708	0.743771	0.787893	1352	0.699324	0.673193	0.723811	2068	0.57249	0.549526	0.594747	2892	0.518157	0.497438	0.538453	3214	0.384513	0.357884	0.411058
			T lymphoma cutaneous	13	605	0.940846	0.917492	0.957742	557	0.90052	0.869596	0.92443	711	0.835076	0.801242	0.863646	932	0.778816	0.743173	0.810156	978	0.64292	0.584157	0.695604
			Other T cell lymphomas	14	849	0.642679	0.609109	0.674174	795	0.558555	0.522345	0.593157	1357	0.434921	0.407081	0.462408	1960	0.394248	0.370332	0.418056	2236	0.271457	0.243548	0.300053
		Lymphoblastic lymphoma/Acute (precursor cell) lymphatic leukaemia		15	1698	0.679599	0.656556	0.701464	417	0.450371	0.40106	0.498356	525	0.300121	0.259796	0.341391	560	0.241394	0.203755	0.280866	561	0.0989002	0.0692128	0.134738
		Unknown lymphoid neoplasms			929	0.80197	0.77439	0.826563	1215	0.728716	0.701715	0.753717	2468	0.711699	0.691901	0.730483	4394	0.616664	0.599887	0.632967	8991	0.371572	0.356206	0.386932
			Lymphoma, NOS	1	291	0.769588	0.716066	0.814343	334	0.660371	0.60538	0.709588	636	0.603803	0.562446	0.642556	1065	0.533043	0.499071	0.565786	2687	0.244653	0.221308	0.268663
			NH lymphoma, NOS	2	612	0.818784	0.785267	0.847584	829	0.754125	0.721811	0.783264	1738	0.746054	0.722903	0.767593	3148	0.642254	0.622362	0.661399	6013	0.424611	0.404773	0.444296
			Lymphatic leukaemia,NOS	19	26	0.7729	0.557874	0.892521	52	0.757478	0.609174	0.855853	94	0.807047	0.698868	0.879622	181	0.661549	0.574814	0.734692	291	0.44821	0.358233	0.534017
	All myeloid malignancies				6792	0.792963	0.78294	0.802583	6506	0.732115	0.720731	0.743121	11767	0.589809	0.580269	0.599213	23306	0.42778	0.420667	0.434872	47200	0.268198	0.262134	0.274296
		Acute myeloid leukaemia		22	2697	0.604523	0.585577	0.622902	2260	0.503451	0.482176	0.524322	3855	0.327166	0.311804	0.342604	7146	0.132981	0.12463	0.141605	11924	0.0295627	0.0256709	0.0338597
		Myeloproliferative neoplasms		23	3253	0.96368	0.956023	0.970024	3115	0.936255	0.925685	0.945366	4751	0.871118	0.859429	0.881903	7579	0.778937	0.766904	0.790438	11614	0.595871	0.579684	0.611658
		Myelodysplastic syndrome		24	518	0.723259	0.681678	0.760388	789	0.611464	0.57522	0.645618	2227	0.472236	0.450081	0.494051	6370	0.370904	0.357641	0.384164	18472	0.228974	0.219836	0.238231
		Myelodysplastic/Myeloproliferative neoplasms		25	154	0.917022	0.856415	0.952743	220	0.684101	0.615236	0.743248	698	0.526973	0.486324	0.565938	1780	0.35371	0.328553	0.378935	3978	0.242903	0.222182	0.264157
		Unknown myeloid neoplasms			170	0.622018	0.543374	0.691032	122	0.638488	0.543786	0.718625	236	0.533075	0.464169	0.597117	431	0.307799	0.260981	0.355734	1212	0.179363	0.146945	0.214443
			Leukaemia,NOS	20	135	0.606443	0.517597	0.683974	77	0.602628	0.480978	0.704381	153	0.509643	0.424087	0.588815	249	0.296603	0.23654	0.358939	691	0.130799	0.0968305	0.169971
			Myeloid leukaemia, NOS	21	35	0.68189	0.49546	0.811594	45	0.699531	0.537947	0.813864	83	0.576793	0.457248	0.679126	182	0.323661	0.25066	0.398649	521	0.247164	0.187343	0.311473
	Others			26	197	0.799933	0.736145	0.849872	163	0.746279	0.668542	0.808394	257	0.740152	0.675459	0.793931	477	0.683786	0.630906	0.730747	838	0.475961	0.412978	0.536194
		Two main disease lineages (lymphoid and myeloid) according to WHO indications: 1. All lymphoid malignancies: 1.1 HL 1.2 Mature B-cell neoplasms 1.3 Mature T-cell and NK-cell neoplasms 1.4 Unknown lymphoid neoplasms 2. All myeloid malignancies: 2.1 Acute myeloid leukaemia 2.2 Myeloproliferative neoplasms 2.3 Myelodysplastic syndrome 2.4 Myelodysplastic/Myeloproliferative neoplasms 2.5 Unknown myel…
		1	lymphoid malignancies
		1.1	HL
		1.2	Mature B-cell neoplasms
		1.3	Mature T-cell and NK-cell neoplasms
		1.4	Unknown lymphoid neoplasms
		2	Myeloid malignancies
		2.1	Acute myeloid leukaemia
		2.2	Myeloproliferative neoplasms
		2.3	Myelodysplastic syndrome
		2.4	Myelodysplastic/Myeloproliferative neoplasms
		2.5	Unknown myeloid neoplasms

## Sheet: Table 3
	Table 3. Age-specific five-year net survival by blood cancer subtype and age at diagnosis. Cases diagnosed from 2009 to 2019, Scotland. Missing survival estimates indicate insufficient case numbers.A
	Blood cancer subtype				HAEMACARE group number	Age 15-44					Age 45-54					Age 55-64					Age 65-74					Age 75-99
						n	%	5-year survival (95% CI)			n	%	5-year survival (95% CI)			n	%	5-year survival (95% CI)			n	%	5-year survival (95% CI)			n	%	5-year survival (95% CI)
	All blood cancer					2860	100	87.0084	(85.7, 88.2)		3142	100	81.6727	(80.2, 83.1)		6380	100	75.6481	(74.4, 76.8)		10560	100	64.3233	(63.2, 65.4)		15185	100	44.9571	(43.7, 46.2)
		All lymphoid malignancies				2042	71.3986	87.9461	(86.4, 89.3)		2180	69.3826	82.0406	(80.2, 83.7)		4311	67.5705	77.5589	(76.1, 78.9)		6585	62.358	67.8806	(66.5, 69.2)		8174	53.8294	47.5221	(45.8, 49.2)
		Composite Hodgkin and non-Hodgkin Lymphoma			3
			Hodgkin lymphoma			852	29.7902	95.9713	(94.2, 97.2)		231	7.35201	87.982	(82.5, 91.9)		242	3.7931	78.5091	(71.8, 83.8)		246	2.32955	58.4025	(50.8, 65.2)		251	1.65295	38.9612	(30.9, 46.9)
				Hodgkin lymphoma, nodular lymphocyte predominance	4
				Classical HL	5	786	27.4825	95.5716	(93.7, 96.9)		206	6.55633	86.2055	(80.1, 90.5)		204	3.19749	75.1896	(67.7, 81.2)		227	2.14962	55.9681	(48.1, 63.1)		235	1.54758	36.3052	(28.3, 44.3)
			Mature B-cell neoplasms			838	29.3007	86.447	(83.8, 88.7)		1675	53.31	84.1237	(82.1, 85.9)		3617	56.6928	79.6429	(78.1, 81.1)		5668	53.6742	70.9597	(69.5, 72.4)		6871	45.2486	51.3137	(49.4, 53.2)
				Chronic lymphocytic leukaemia/Small lymphocytic lymphoma	6	58	2.02797	97.2747	(83.1, 99.6)		266	8.46595	94.6069	(90.0, 97.1)		710	11.1285	92.5728	(89.4, 94.8)		1152	10.9091	85.0155	(81.8, 87.7)		1455	9.58182	71.5814	(66.7, 75.9)
				Immunoproliferative diseases	7	14	0.48951				35	1.11394	90.1129	(70.5, 96.9)		119	1.8652	83.8119	(74.0, 90.2)		236	2.23485	82.1596	(74.1, 87.9)		298	1.96246	62.941	(52.9, 71.4)
				Mantle cell/ centrocytic	8						36	1.14577	96.9432	(67.3, 99.8)		106	1.66144	70.1273	(59.4, 78.5)		191	1.80871	49.6438	(41.1, 57.6)		202	1.33026	38.2448	(28.8, 47.6)
				Follicular B lymphoma	9	186	6.5035	94.4045	(89.4, 97.1)		384	12.2215	94.9081	(91.4, 97.0)		611	9.5768	92.191	(88.8, 94.6)		719	6.80871	87.3271	(83.3, 90.4)		585	3.85249	72.403	(65.3, 78.3)
				Diffuse B lymphoma	10	360	12.5874	83.1044	(78.7, 86.7)		445	14.163	72.7915	(68.2, 76.9)		928	14.5455	70.4754	(67.1, 73.6)		1423	13.4754	66.9613	(63.9, 69.8)		1713	11.2809	46.4161	(42.9, 49.9)
				Burkitt's	11	52	1.81818	71.685	(57.1, 82.0)		26	0.827498				43	0.673981	70.6704	(53.2, 82.6)		44	0.416667	61.9088	(43.0, 76.2)		43	0.283174	20.0881	(7.5, 37.1)
				Marginal zone lymphoma	12	44	1.53846				125	3.97836	97.3302	(88.6, 99.4)		225	3.52665	94.5597	(88.3, 97.5)		341	3.22917	86.4381	(80.1, 90.9)		367	2.41686	73.307	(64.1, 80.5)
				Plasma cells neoplasms (Myeloma)	16	95	3.32168	75.9502	(65.6, 83.6)		331	10.5347	71.6673	(66.1, 76.5)		839	13.1505	66.2648	(62.6, 69.7)		1532	14.5076	53.6233	(50.7, 56.5)		2184	14.3826	32.1094	(29.3, 35.0)
				Mature B cell leukaemia	17
				Mature B cell leukaemia, hairy cell	18
			Mature T-cell and NK-cell neoplasms			138	4.82517	78.3632	(70.2, 84.5)		145	4.61489	65.9255	(57.2, 73.3)		241	3.77743	60.9189	(53.9, 67.2)		326	3.08712	44.5163	(38.3, 50.5)		339	2.23247	33.7611	(26.4, 41.2)
				T lymphoma cutaneous	13	62	2.16783	97.2652	(85.4, 99.5)		47	1.49586	95.6034	(78.6, 99.2)		82	1.28527	79.369	(67.1, 87.5)		98	0.92803	73.0203	(60.0, 82.4)		83	0.546592	51.9227	(31.0, 69.3)
				Other T cell lymphomas	14	76	2.65734	63.0679	(50.9, 73.0)		98	3.11903	51.7075	(41.0, 61.4)		159	2.49216	51.498	(42.9, 59.4)		228	2.15909	32.2969	(25.7, 39.1)		256	1.68587	27.8472	(20.8, 35.3)
			Lymphoblastic lymphoma/Acute (precursor cell) lymphatic leukaemia		15	167	5.83916	66.0175	(58.2, 72.7)		42	1.33673	46.1207	(30.4, 60.5)		38	0.595611	34.221	(18.9, 50.1)		57	0.539773	17.2199	(8.2, 29.0)		55	0.3622	9.68995	(2.9, 21.5)
			Unknown lymphoid neoplasms			44	1.53846	73.4159	(57.5, 84.2)		83	2.64163	70.1533	(58.6, 79.1)		171	2.68025	65.4232	(57.1, 72.5)		284	2.68939	51.0512	(44.2, 57.5)		656	4.32005	21.3134	(16.9, 26.1)
				Lymphoma, NOS	1																93	0.880682	26.4707	(17.2, 36.6)		313	2.06124	7.79373	(4.1, 13.0)
				NH lymphoma, NOS	2						65	2.06875	75.3505	(62.3, 84.4)		132	2.06897	75.9985	(66.7, 83.1)		190	1.79924	62.7417	(54.0, 70.3)		332	2.18637	33.4569	(25.8, 41.3)
				Lymphatic leukaemia, NOS	19
		All myeloid malignancies				737	25.7692	84.8095	(81.9, 87.3)		800	25.4615	79.0181	(75.8, 81.9)		1658	25.9875	67.7456	(65.2, 70.1)		3122	29.5644	51.7507	(49.7, 53.8)		5510	36.2858	35.7258	(33.8, 37.7)
			Acute myeloid leukaemia		22	260	9.09091	66.3816	(60.2, 71.9)		211	6.71547	47.0793	(39.9, 53.9)		408	6.39498	31.0586	(26.4, 35.8)		636	6.02273	12.3698	(9.7, 15.3)		935	6.15739	2.15006	(1.2, 3.6)
			Myeloproliferative neoplasms		23	412	14.4056	97.0752	(94.5, 98.5)		487	15.4997	95.962	(93.0, 97.7)		860	13.4796	92.1937	(89.4, 94.3)		1346	12.7462	80.5222	(77.5, 83.2)		1674	11.024	67.7359	(63.5, 71.6)
			Myelodysplastic syndrome		24	47	1.64336	75.0944	(59.8, 85.2)		77	2.45067	62.3376	(50.0, 72.4)		313	4.90596	52.6708	(46.5, 58.5)		872	8.25758	40.3268	(36.6, 44.1)		2352	15.489	28.4536	(25.6, 31.3)
			Myelodysplastic/Myeloproliferative neoplasms		25											71	1.11285	50.315	(37.2, 62.0)		250	2.36742	40.2765	(33.3, 47.1)		503	3.31248	26.8054	(21.2, 32.7)
			Unknown myeloid neoplasms																							46	0.302931	22.0059	(7.9, 40.6)
				Leukaemia, NOS	20
				Myeloid leukaemia, NOS	21
		Others				81	2.83217	85.6412	(75.4, 91.8)		162	5.15595	89.7817	(83.0, 93.9)		411	6.44201	87.8122	(83.3, 91.2)		853	8.07765	83.0453	(79.2, 86.2)		1501	9.88475	65.614	(61.1, 69.7)
	A Data source: Scottish Cancer Registry and Intelligence Service, provided through the eDRIS team at Public Health Scotland. Cases diagnosed from Jan 1 2009 to Dec 31 2019. Cases were followed up for death until 12/31/2022. Age-standardized according to International Cancer Survival Standards (ICSS). CI: Confidence interval; NOS: Not otherwise specified; HL: Hodgkin lymphoma; NH: Non Hodgkin. Can…

## Sheet: Table 4
	Table 4. Age-standardised five-year net survival by blood cancer subtype and sex. Cases diagnosed from 2009 to 2019, Scotland. Missing survival estimates indicate insufficient case numbers.A
	Blood cancer subtype				HAEMACARE group number	Male				Female
						n	%	5-year survival (95% CI)		n	%	5-year survival (95% CI)
	All blood cancer					20922	100	63.6386	(62.8, 64.4)	17205	100	66.6779	(65.8, 67.5)			(	,	)
		All lymphoid malignancies				12999	62.1308	67.0293	(66.0, 68.1)	10293	59.8256	67.7588	(66.7, 68.8)
			Composite Hodgkin and non-Hodgkin Lymphoma		3
			Hodgkin lymphoma			1033	4.93739	83.7782	(81.5, 85.8)	789	4.58588	84.3084	(81.9, 86.5)
				Hodgkin lymphoma, nodular lymphocyte predominance	4	115	0.549661	97.0436	(76.5, 99.7)	49	0.284801	97.5241	(68.2, 99.8)
				Classical HL	5	918	4.38773	82.265	(79.8, 84.5)	740	4.30108	83.3493	(80.8, 85.6)
			Mature B-cell neoplasms			10449	49.9426	69.6059	(68.4, 70.7)	8220	47.7768	70.3562	(69.2, 71.5)
				Chronic lymphocytic leukaemia/Small lymphocytic lymphoma	6	2309	11.0362	84.7855	(82.2, 87.0)	1332	7.74194	85.1013	(82.3, 87.5)
				Immunoproliferative diseases	7	455	2.17474	77.7604	(71.6, 82.7)	247	1.43563	78.166	(70.5, 84.1)
				Mantle cell/ centrocytic	8	395	1.88796	60.1281	(54.4, 65.3)
				Follicular B lymphoma	9	1169	5.58742	84.5053	(80.6, 87.7)	1316	7.64894	86.2409	(83.0, 88.9)
				Diffuse B lymphoma	10	2569	12.2789	64.517	(62.1, 66.8)	2300	13.3682	62.7818	(60.4, 65.0)
				Burkitt's	11	141	0.673932	53.0373	(43.1, 62.0)	67	0.389422	49.3536	(34.6, 62.5)
				Marginal zone lymphoma	12	488	2.33247	85.0885	(79.3, 89.4)	614	3.56873	88.0712	(83.7, 91.3)
				Plasma cells neoplasms (Myeloma)	16	2814	13.45	53.051	(50.8, 55.3)	2167	12.5952	55.3545	(52.8, 57.9)
				Mature B cell leukaemia	17
				Mature B cell leukaemia, hairy cell	18
			Mature T-cell and NK-cell neoplasms			692	3.30752	51.3207	(46.5, 55.9)	497	2.8887	49.1566	(44.2, 53.9)
				T lymphoma cutaneous	13	225	1.07542	75.9271	(65.0, 83.9)	147	0.854403	68.1389	(56.5, 77.3)
				Other T cell lymphomas	14	467	2.2321	40.0032	(34.9, 45.1)	350	2.03429	40.1519	(34.5, 45.7)
			Lymphoblastic lymphoma/Acute (precursor cell) lymphatic leukaemia		15	218	1.04197	49.461	(42.7, 55.9)	141	0.819529	52.053	(43.8, 59.6)
			Unknown lymphoid neoplasms			598	2.85824	45.6534	(40.8, 50.4)	640	3.71985	54.878	(50.3, 59.2)
				Lymphoma, NOS	1	201	0.960711	22.3543	(15.6, 29.9)	272	1.58094
				NH lymphoma, NOS	2	389	1.85929	55.3871	(49.2, 61.1)	362	2.10404	66.5356	(60.9, 71.6)
				Lymphatic leukaemia, NOS	19
		All myeloid malignancies				6371	30.4512	53.1632	(51.7, 54.6)	5456	31.7117	60.4417	(58.8, 62.0)
			Acute myeloid leukaemia		22	1354	6.47166	21.1243	(18.9, 23.4)	1096	6.37024	22.5457	(20.0, 25.2)
			Myeloproliferative neoplasms		23	2353	11.2465	78.4712	(75.9, 80.8)	2426	14.1006	86.4376	(84.3, 88.3)
			Myelodysplastic syndrome		24	2104	10.0564	43.7183	(40.4, 47.0)	1557	9.04969	46.5021	(42.6, 50.3)
			Myelodysplastic/Myeloproliferative neoplasms		25	515	2.46152	45.6546	(39.8, 51.3)	345	2.00523	48.5596	(40.5, 56.1)
			Unknown myeloid neoplasms
				Leukaemia, NOS	20
				Myeloid leukaemia, NOS	21
		Others				1552	7.41803	79.2009	(76.1, 81.9)	1456	8.46266	80.9415	(77.9, 83.6)
	A Data source: Scottish Cancer Registry and Intelligence Service, provided through the eDRIS team at Public Health Scotland. Cases diagnosed from Jan 1 2009 to Dec 31 2019. Cases were followed up for death until 12/31/2022. Age-standardized according to International Cancer Survival Standards (ICSS). CI: Confidence interval; NOS: Not otherwise specified; HL: Hodgkin lymphoma; NH: Non Hodgkin. Can…

## Sheet: England_Sex
			Table 4. Age-standardised five-year net survival by blood cancer subtype and sex. Cases diagnosed from 2009 to 2019, England.
Blood Cancer subtype				HAEMACARE group number	Male				Female
					n	5-year survival (95% CI)			n	5-year survival (95% CI)
All blood cancer				All	5013	0.604933	0.602294	0.60756	2321	0.647734	0.64485	0.650602		(	,	)
	Composite Hodgkin and non-Hodgkin Lyphoma			3	1756	0.638516	0.504695	0.745045	530	0.630226	0.502262	0.733799
	All lymphoid malignancies				139384	0.665193	0.66206	0.668305	105067	0.693051	0.689684	0.696391
		Hodgkin lymphoma			10217	0.84428	0.837351	0.850941	7794	0.866083	0.858766	0.873049
			Hodgkin lymphoma, nodular lymphocyte predominance	4	16255	0.937696	0.911042	0.956554	7264	0.978158	0.947474	0.991002
			Classical HL	5	40900	0.833746	0.826346	0.840862	15474	0.856737	0.849068	0.864047
		Mature B-cell neoplasms			110563	0.6836	0.680133	0.687038	83139	0.710018	0.706292	0.713706
			Chronic lymphocytic leukaemia/Small lymphocytic lymphoma	6	7419	0.806251	0.799225	0.813061	2669	0.844181	0.835751	0.852218
			Immunoproliferative diseases	7	5558	0.810109	0.793334	0.825676	1581	0.854242	0.834785	0.871586
			Mantle cell/ centrocytic	8	23322	0.560556	0.542003	0.578673	11996	0.622132	0.593846	0.649063
			Follicular B lymphoma	9	47963	0.832065	0.820334	0.843105	21647	0.853283	0.843469	0.862532
			Diffuse B lymphoma	10	1647	0.599417	0.592258	0.606496	481	0.625053	0.617555	0.632452
			Burkitt's	11	12412	0.428395	0.392184	0.464068	6417	0.462791	0.40517	0.518362
			Marginal zone lymphoma	12	3783	0.85113	0.835581	0.865329	1452	0.867416	0.854614	0.879172
			Plasma cells neoplasms (Myeloma)	16	72	0.556729	0.549864	0.563534	35	0.566683	0.559018	0.574269
			Mature B cell leukaemia	17		0.493089	0.291158	0.66686
			Mature B cell leukaemia, hairy cell	18	2137	0.916494	0.880828	0.941837	484	0.842395	0.791938	0.881531
		Mature T-cell and NK-cell neoplasms			6569	0.518999	0.503626	0.534137	4411	0.549031	0.531208	0.566476
			T lymphoma cutaneous	13	7197	0.765141	0.738026	0.789861	2959	0.798377	0.762224	0.829658
			Other T cell lymphomas	14	3761	0.386259	0.368496	0.40398	1472	0.433166	0.412702	0.453444
		Lymphoblastic lymphoma/Acute (precursor cell) lymphatic leukaemia		15	52272	0.519107	0.498993	0.538819	22355	0.517172	0.490813	0.542854
		Unknown lymphoid neoplasms			9746	0.573804	0.561754	0.585655	8251	0.620104	0.607375	0.632554
			Lymphoma, NOS	1	12340	0.473313	0.450849	0.495423	5637	0.53049	0.505328	0.554982
			NH lymphoma, NOS	2	215	0.609635	0.594971	0.623947	97	0.653022	0.637763	0.667815
			Lymphatic leukaemia,NOS	19	644	0.641426	0.575441	0.699892	293	0.672686	0.605475	0.731032
	All myeloid malignancies				53650	0.445367	0.440307	0.450414	41921	0.528567	0.522846	0.534253
		Acute myeloid leukaemia		22	27882	0.214368	0.207388	0.221428	12208	0.239454	0.231363	0.247628
		Myeloproliferative neoplasms		23	30312	0.733094	0.723433	0.742481	15252	0.824725	0.816027	0.833055
		Myelodysplastic syndrome		24	28376	0.385855	0.374587	0.397107	10863	0.439351	0.425984	0.452631
		Myelodysplastic/Myeloproliferative neoplasms		25	6830	0.403052	0.38243	0.42357	2642	0.50345	0.478706	0.52765
		Unknown myeloid neoplasms			1215	0.375814	0.341884	0.409679	956	0.400005	0.360824	0.438842
			Leukaemia,NOS	20	1305	0.354297	0.312468	0.396311	598	0.363255	0.314797	0.411803
			Myeloid leukaemia, NOS	21	866	0.409215	0.352183	0.465329	358	0.464476	0.398517	0.527723
	Others			99	1932	0.639619	0.596786	0.679175	878	0.672185	0.633115	0.70809
		Two main disease lineages (lymphoid and myeloid) according to WHO indications: 1. All lymphoid malignancies: 1.1 HL 1.2 Mature B-cell neoplasms 1.3 Mature T-cell and NK-cell neoplasms 1.4 Unknown lymphoid neoplasms 2. All myeloid malignancies: 2.1 Acute myeloid leukaemia 2.2 Myeloproliferative neoplasms 2.3 Myelodysplastic syndrome 2.4 Myelodysplastic/Myeloproliferative neoplasms 2.5 Unknown myel…
		1	lymphoid malignancies
		1.1	HL
		1.2	Mature B-cell neoplasms
		1.3	Mature T-cell and NK-cell neoplasms
		1.4	Unknown lymphoid neoplasms
		2	Myeloid malignancies
		2.1	Acute myeloid leukaemia
		2.2	Myeloproliferative neoplasms
		2.3	Myelodysplastic syndrome
		2.4	Myelodysplastic/Myeloproliferative neoplasms
		2.5	Unknown myeloid neoplasms

## Sheet: Table 5
	Table 5. Age-standardised five-year net survival by blood cancer subtype and area-level deprivation quintiles. Cases diagnosed from 2009 to 2019, Scotland. Missing survival estimates indicate insufficient case numbers.A,B
	Blood cancer subtype				HAEMACARE group number	5 – Least deprived					4					3					2					1 – Most deprived
						n	%	5-year survival (95% CI)			n	%	5-year survival (95% CI)			n	%	5-year survival (95% CI)			n	%	5-year survival (95% CI)			n	%	5-year survival (95% CI)
	All blood cancer					7196	100	68.7003	(67.4, 69.9)		7917	100	66.442	(65.1, 67.7)		8172	100	64.7412	(63.5, 66.0)		7452	100	62.8342	(61.5, 64.1)		7390	100	62.2518	(60.8, 63.7)
		All lymphoid malignancies				4176	58.0322	70.6668	(69.0, 72.2)		4714	59.5428	68.8481	(67.2, 70.4)		5071	62.0534	67.3726	(65.8, 68.9)		4660	62.5335	65.0861	(63.4, 66.7)		4671	63.207	64.1919	(62.3, 66.0)
			Composite Hodgkin and non-Hodgkin Lymphoma		3
			Hodgkin lymphoma			375	5.21123	85.5585	(81.9, 88.5)		406	5.12821	87.9715	(84.2, 90.9)		366	4.47871	82.4037	(78.6, 85.6)		335	4.49544	81.869	(78.3, 84.9)		340	4.60081	83.0054	(78.5, 86.6)
				Hodgkin lymphoma, nodular lymphocyte predominance	4
				Classical HL	5	336	4.66926	84.863	(80.9, 88.0)		374	4.72401	86.535	(82.6, 89.6)		335	4.09936	81.5464	(77.5, 85.0)		304	4.07944	80.8056	(77.1, 84.0)		309	4.18133	81.2332	(76.5, 85.1)
			Mature B-cell neoplasms			3287	45.6782	73.1287	(71.3, 74.8)		3739	47.2275	71.0518	(69.2, 72.8)		4082	49.9511	69.7717	(68.0, 71.5)		3782	50.7515	67.9643	(66.1, 69.8)		3779	51.1367	67.3142	(65.2, 69.4)
				Chronic lymphocytic leukaemia/Small lymphocytic lymphoma	6	675	9.38021	87.1831	(82.7, 90.6)		724	9.14488	85.0321	(80.9, 88.3)		789	9.65492	82.2184	(78.4, 85.5)		709	9.51422	82.6108	(77.8, 86.5)		744	10.0677	87.4209	(82.3, 91.1)
				Immunoproliferative diseases	7	95	1.32018	91.332	(82.6, 95.8)		140	1.76835	83.6011	(73.8, 90.0)												165	2.23275	67.1774	(52.4, 78.3)
				Mantle cell/ centrocytic	8	88	1.2229	62.0727	(53.8, 69.3)		95	1.19995	60.6259	(50.4, 69.4)		113	1.38277	58.8106	(48.1, 68.0)		120	1.61031	57.8097	(45.6, 68.2)		129	1.7456	57.2148	(44.2, 68.3)
				Follicular B lymphoma	9	446	6.19789	85.7038	(79.7, 90.1)		533	6.73235	85.1447	(79.0, 89.6)		530	6.48556	87.3247	(82.0, 91.1)		479	6.4278	86.9705	(81.1, 91.1)		497	6.7253	81.7001	(74.9, 86.8)
				Diffuse B lymphoma	10	914	12.7015	69.0384	(65.3, 72.5)		956	12.0753	65.9004	(62.3, 69.2)		1057	12.9344	65.1508	(61.6, 68.5)		1026	13.7681	58.0611	(54.3, 61.7)		916	12.3951	59.6543	(55.5, 63.6)
				Burkitt's	11	40	0.555864	54.058	(35.2, 69.6)		44	0.555766				45	0.550661				42	0.563607	59.0758	(40.6, 73.6)		37	0.500677	56.7748	(30.6, 76.3)
				Marginal zone lymphoma	12	190	2.64036	84.8554	(76.8, 90.3)		216	2.72831	91.7302	(81.8, 96.4)		270	3.30396	87.2951	(80.1, 92.0)		213	2.85829	86.0153	(76.8, 91.8)		213	2.88227	84.8018	(75.4, 90.8)
				Plasma cells neoplasms (Myeloma)	16	824	11.4508	58.3019	(54.7, 61.7)		1001	12.6437	55.3534	(51.5, 59.0)		1111	13.5952	52.76	(49.1, 56.3)		997	13.379	53.6217	(49.8, 57.3)		1048	14.1813	49.3182	(44.9, 53.6)
				Mature B cell leukaemia	17
				Mature B cell leukaemia, hairy cell	18
			Mature T-cell and NK-cell neoplasms			226	3.14063	56.1842	(48.4, 63.3)		247	3.11987	49.1784	(41.8, 56.2)		262	3.20607	52.4085	(44.8, 59.5)		226	3.03274	47.9225	(40.3, 55.2)		228	3.08525	45.2384	(37.5, 52.7)
				T lymphoma cutaneous	13	62	0.86159	72.1212	(51.9, 85.0)		65	0.821018	75.2554	(57.2, 86.5)		88	1.07685	77.7022	(61.2, 87.8)		72	0.966184	64.392	(48.4, 76.6)		85	1.1502	69.5607	(47.4, 83.8)
				Other T cell lymphomas	14	164	2.27904	44.9623	(36.1, 53.4)		182	2.29885	36.6405	(28.4, 44.9)		174	2.12922	40.2406	(31.8, 48.5)		154	2.06656	41.9139	(33.6, 50.0)		143	1.93505	36.9904	(29.0, 44.9)
			Lymphoblastic lymphoma/Acute (precursor cell) lymphatic leukaemia		15	64	0.889383	49.6058	(39.0, 59.4)		79	0.997853	47.8104	(33.9, 60.5)		69	0.844347	52.2034	(39.4, 63.5)
			Unknown lymphoid neoplasms			223	3.09894	55.1465	(48.1, 61.6)		240	3.03145	55.0228	(47.1, 62.2)		288	3.52423	56.2622	(49.5, 62.5)		260	3.489	40.8148	(33.5, 47.9)		227	3.07172	42.4223	(34.8, 49.8)
				Lymphoma, NOS	1						85	1.07364	33.0649	(21.0, 45.6)												78	1.05548	27.0336	(16.7, 38.5)
				NH lymphoma, NOS	2	115	1.59811	65.5298	(56.4, 73.2)		153	1.93255	65.4098	(55.1, 73.9)		178	2.17817	67.8683	(59.8, 74.7)		162	2.17391	49.9799	(40.6, 58.7)		143	1.93505	48.0472	(38.4, 57.1)
				Lymphatic leukaemia, NOS	19
		All myeloid malignancies				2404	33.4074	61.6352	(59.2, 64.0)		2529	31.9439	57.0567	(54.6, 59.5)		2518	30.8125	55.266	(52.9, 57.6)		2213	29.6967	54.0485	(51.6, 56.4)		2163	29.2693	54.4705	(52.0, 56.8)
			Acute myeloid leukaemia		22	514	7.14286	23.9881	(19.9, 28.3)		499	6.30289	23.9714	(20.3, 27.8)		519	6.35095	21.6918	(18.2, 25.4)		481	6.45464	18.2196	(14.7, 22.0)		437	5.9134	20.8618	(17.4, 24.5)
			Myeloproliferative neoplasms		23	964	13.3963	86.9803	(83.6, 89.7)		974	12.3026	82.3347	(78.5, 85.6)		1007	12.3226	82.6581	(78.9, 85.8)		919	12.3323	80.0972	(76.1, 83.5)		915	12.3816	80.6383	(76.6, 84.1)
			Myelodysplastic syndrome		24	745	10.353	47.5736	(40.9, 54.0)		838	10.5848	46.5745	(40.5, 52.4)		780	9.54479	43.2365	(37.7, 48.6)		646	8.66881	40.8595	(35.2, 46.5)		652	8.82273	45.6068	(40.7, 50.4)
			Myelodysplastic/Myeloproliferative neoplasms		25	167	2.32073	51.0189	(40.1, 60.9)		201	2.53884	44.7733	(36.4, 52.8)		192	2.34949	43.6546	(33.1, 53.8)		151	2.0263	52.291	(44.0, 59.9)		149	2.01624	46.2826	(36.7, 55.3)
			Unknown myeloid neoplasms
				Leukaemia, NOS	20
				Myeloid leukaemia, NOS	21
		Others				616	8.56031	77.3975	(72.0, 81.9)		674	8.51333	82.9221	(78.2, 86.7)		583	7.13412	81.3942	(76.7, 85.2)		579	7.76973	78.7367	(73.9, 82.8)		556	7.52368	79.8446	(74.6, 84.1)
	A Data source: Scottish Cancer Registry and Intelligence Service, provided through the eDRIS team at Public Health Scotland. Cases diagnosed from Jan 1 2009 to Dec 31 2019. Cases were followed up for death until 12/31/2022. Age-standardized according to International Cancer Survival Standards (ICSS). CI: Confidence interval; NOS: Not otherwise specified; HL: Hodgkin lymphoma; NH: Non Hodgkin Canc…
	B We discourage comparison of deprivation gradients between nations because (i) each nation uses a different deprivation index and quintiles of these are not comparable. Wales, England, and Scotland each use their own Index of Multiple Deprivation (IMD). Northern Ireland uses the Northern Ireland Multiple Deprivation Measure (NIMDM 2017). For more information see: https://bmjopen.bmj.com/content/…

[truncated: 5 more sheets: England_Deprivation, Table 6, Table 7, Data attributions, England_Ethnicity]
