# Supplementary material for: Disparities in blood cancer survival in the UK 2009–2019: national cohort studies
Source: BJC Rep. 2026 Apr 15;4:19. doi: 10.1038/s44276-026-00222-0 (PMC13083837; doi:10.1038/s44276-026-00222-0)
Supplement: Supplementary file 5 — Appendix K - N Ireland cancer survival summary tables [file 44276_2026_222_MOESM5_ESM.xlsx]

## Sheet: Contents
Appendix K: Blood cancer survival summary tables, Northern Ireland
Contents
Table 1	Age-standardised one-, five-, and ten-year net survival by blood cancer subtype. Cases diagnosed from 2009 to 2019, Northern Ireland.
Table 2	Age-standardised five-year net survival by blood cancer subtype and calendar year of diagnosis. Cases diagnosed from 2009 to 2019, Northern Ireland.
Table 3	Age-specific five-year net survival by blood cancer subtype and age groups. Cases diagnosed from 2009 to 2019, Northern Ireland
Table 4	Age-standardised five-year net survival by blood cancer subtype and sex. Cases diagnosed from 2009 to 2019, Northern Ireland.
Table 5	Age-standardised five-year net survival by blood cancer subtype and area-level deprivation quintiles. Cases diagnosed from 2009 to 2019, Northern Ireland.
Table 6	Age-standardised five-year net survival by blood cancer subtype and rurality. Cases diagnosed from 2009 to 2019, Northern Ireland.
Table 7	Age-standardised five-year net survival by blood cancer subtype and regional cancer network. Cases diagnosed from 2009 to 2019, Northern Ireland.
Data attributions

## Sheet: England_Overall
			Table 1. Age-standardised one-, five-, and ten-year net survival by blood cancer subtype. Cases diagnosed from 2009 to 2019, England.
Blood Cancer subtype				HAEMACARE group number	n	1-year survival ( 95% CI)			5-year survival (95% CI)	Lower 95% CI	Upper 95% CI	10-year survival (95% CI)	Lower 95% CI	Upper 95% CI
All blood cancer					342169	0.801478	0.800098	0.802849	0.623073	0.621122	0.625017	0.512627	0.508239	0.516997
	Composite Hodgkin and non-Hodgkin Lyphoma			3	215	0.801352	0.734398	0.853111	0.627622	0.536069	0.706088	0.640192	0.488612	0.757503
	All lymphoid malignancies				244451	0.834557	0.833023	0.836078	0.676815	0.674519	0.6791	0.565149	0.55915	0.5711
		Hodgkin lymphoma			18011	0.918789	0.915315	0.922127	0.853585	0.848571	0.858448	0.812225	0.803694	0.820428
			Hodgkin lymphoma, nodular lymphocyte predominance	4	1756	0.987972	0.979288	0.993028	0.954219	0.9359	0.967393	0.94553	0.878982	0.975973
			Classical HL	5	16255	0.912085	0.908341	0.915683	0.843638	0.838331	0.848786	0.800017	0.7914	0.808323
		Mature B-cell neoplasms			193702	0.855813	0.854186	0.857424	0.694624	0.692083	0.697149	0.57284	0.565933	0.579682
			Chronic lymphocytic leukaemia/Small lymphocytic lymphoma	6	40900	0.94271	0.940098	0.945212	0.820507	0.81513	0.825745	0.675121	0.663163	0.686761
			Immunoproliferative diseases	7	7419	0.939578	0.933332	0.945257	0.82517	0.812475	0.837093	0.676585	0.647667	0.703697
			Mantle cell/ centrocytic	8	5558	0.825706	0.815268	0.835615	0.57638	0.560898	0.591531	0.414259	0.388568	0.439738
			Follicular B lymphoma	9	23322	0.948548	0.944911	0.951952	0.843073	0.835573	0.850263	0.767762	0.748398	0.785856
			Diffuse B lymphoma	10	47963	0.735585	0.731574	0.739548	0.610295	0.605126	0.615419	0.555126	0.545829	0.564315
			Burkitt's	11	1647	0.499672	0.471284	0.527367	0.441014	0.410158	0.4714	0.417482	0.370213	0.463995
			Marginal zone lymphoma	12	12412	0.956761	0.952222	0.960878	0.859106	0.849262	0.868359	0.744362	0.715162	0.771063
			Plasma cells neoplasms	16	52272	0.830796	0.827436	0.834099	0.560789	0.555678	0.565865	0.370137	0.353433	0.386837
			Mature B cell leukaemia	17	72	0.776657	0.646295	0.863848	0.507403	0.359741	0.637487
			Mature B cell leukaemia, hairy cell	18	2137	0.944363	0.929766	0.955998	0.894116	0.866188	0.916497	0.86162	0.801216	0.904752
		Mature T-cell and NK-cell neoplasms			10980	0.717679	0.708729	0.726409	0.531036	0.519405	0.54252	0.49045	0.464811	0.515559
			T lymphoma cutaneous	13	3783	0.916342	0.904951	0.926425	0.778293	0.756999	0.797976	0.76852	0.705546	0.819754
			Other T cell lymphomas	14	7197	0.61765	0.605981	0.629087	0.4051	0.391698	0.418456	0.346828	0.322147	0.371608
		Lymphoblastic lymphoma/Acute (precursor cell) lymphatic leukaemia		15	3761	0.730114	0.71675	0.742965	0.516838	0.500978	0.532451	0.481571	0.463717	0.499185
		Unknown lymphoid neoplasms			17997	0.705572	0.698522	0.712493	0.593863	0.585109	0.6025	0.524598	0.509442	0.539517
			Lymphoma, NOS	1	5013	0.588152	0.573237	0.60274	0.497522	0.480766	0.514038	0.43848	0.414862	0.46183
			NH lymphoma, NOS	2	12340	0.745672	0.737529	0.753607	0.628793	0.618223	0.639162	0.556194	0.537476	0.574478
			Lymphatic leukaemia,NOS	19	644	0.828967	0.797199	0.856213	0.652451	0.606192	0.694694	0.577206	0.478652	0.663713
	All Myeloid malignancies				95571	0.7156	0.712533	0.718642	0.480851	0.477054	0.484637	0.373263	0.367528	0.378996
		Acute myeloid leukaemia		22	27882	0.43466	0.428772	0.440532	0.225117	0.219834	0.230441	0.193542	0.187613	0.199543
		Myeloproliferative neoplasms		23	30312	0.925039	0.921628	0.928307	0.77886	0.772343	0.785217	0.629844	0.614014	0.645224
		Myelodysplastic syndrome		24	28376	0.75498	0.74832	0.761494	0.406583	0.398033	0.415113	0.267183	0.256806	0.277659
		Myelodysplastic/Myeloproliferative neoplasms		25	6830	0.771713	0.759968	0.782968	0.440505	0.424826	0.456062	0.298323	0.277452	0.319451
		Unknown myeloid neoplasms			2171	0.578892	0.554985	0.602007	0.384044	0.358356	0.409656	0.299211	0.268665	0.330304
			Leukaemia,NOS	20	1305	0.517485	0.486984	0.547083	0.355931	0.324227	0.387726	0.303373	0.267052	0.340415
			Myeloid leukaemia, NOS	21	866	0.667814	0.629377	0.703241	0.429878	0.386522	0.472445	0.297583	0.245076	0.351785
	Others			99	1932	0.80221	0.781943	0.820815	0.65211	0.622984	0.679593	0.54464	0.496101	0.590541

## Sheet: Table 1
	Table 1. Age-standardised one-, five-, and ten-year net survival by blood cancer subtype. Cases diagnosed from 2009 to 2019, Northern Ireland. Missing counts and/or survival estimates indicate insufficient case numbers.A
	Blood cancer subtype				HAEMACARE group number	n	%	1-year survival (95% CI)		5-year survival (95% CI)	Lower 95% CI	10-year survival (95% CI)	Lower 95% CI
	All blood cancer					10440	100	80.9	(80.1, 81.7)	63.6	(62.4, 64.7)	52.5	(50.4, 54.7)
		All lymphoid malignancies				7331	70.2203	84.2	(83.3, 85.1)	70	(68.5, 71.3)	59.7	(56.8, 62.5)
			Composite Hodgkin and non-Hodgkin Lymphoma		3	6	0.0574713
			Hodgkin lymphoma			628	6.01533	91.9	(89.9, 93.5)	85.8	(82.8, 88.4)	84.3	(75.9, 90.0)
				Hodgkin lymphoma, nodular lymphocyte predominance	4	84	0.804598	95.4	(88.9, 98.2)	92.6	(84.5, 96.6)
				Classical HL	5	544	5.21073	91.5	(89.3, 93.2)	84.9	(81.6, 87.7)	84.9	(74.0, 91.4)
			Mature B-cell neoplasms			5655	54.1667	87.4	(86.5, 88.3)	72.5	(70.9, 74.0)	60.6	(57.3, 63.8)
				Chronic lymphocytic leukaemia/Small lymphocytic lymphoma	6	1226	11.7433	96.2	(94.5, 97.4)	87.5	(83.9, 90.4)	72	(64.4, 78.2)
				Immunoproliferative diseases	7	162	1.55172	97.7	(91.4, 99.4)
				Mantle cell/ centrocytic	8	143	1.36973	88.6	(82.4, 92.7)	54.2	(44.1, 63.3)
				Follicular B lymphoma	9	843	8.07471	93.6	(91.2, 95.3)	84.4	(80.0, 87.9)	74.4	(63.5, 82.4)
				Diffuse B lymphoma	10	1394	13.3525	73.9	(71.5, 76.1)	64.3	(61.1, 67.3)	58	(50.8, 64.6)
				Burkitt's	11	33	0.316092
				Marginal zone lymphoma	12	260	2.49042	97.3	(92.9, 99.0)	92.2	(82.7, 96.6)	117.6
				Plasma cells neoplasms (Myeloma)	16	1534	14.6935	87	(85.3, 88.6)	57.8	(54.6, 60.9)	35.2	(30.6, 39.9)
				Mature B cell leukaemia	17
				Mature B cell leukaemia, hairy cell	18	56	0.536398
			Mature T-cell and NK-cell neoplasms			320	3.06513	59.6	(53.9, 64.8)	43.9	(37.4, 50.2)	44.8	(34.9, 54.1)
				T lymphoma cutaneous	13	71	0.680077	89.3	(77.2, 95.2)	77.3	(58.9, 88.3)	0
				Other T cell lymphomas	14	249	2.38506	52.1	(45.6, 58.1)	35.8	(29.0, 42.6)	35.9	(25.7, 46.3)
			Lymphoblastic lymphoma/Acute (precursor cell)		15	252	2.41379	75.1	(69.6, 79.7)
			Unknown lymphoid neoplasms			470	4.50192	67.7	(62.9, 72.0)	59.9	(54.3, 65.0)	54.8	(46.4, 62.4)
				Lymphoma, NOS	1	247	2.3659	52.7	(45.2, 59.6)	45.8	(38.0, 53.3)	40.4	(30.9, 49.7)
				NH lymphoma, NOS	2	217	2.07854	81.8	(75.8, 86.4)	73.4	(64.8, 80.2)
				Lymphatic leukaemia, NOS	19	6	0.0574713	85.5	(41.7, 97.2)
		All Myeloid malignancies				2969	28.4387	72.7	(70.9, 74.3)	47.8	(45.6, 50.0)	33.8	(30.5, 37.0)
			Acute myeloid leukaemia		22	775	7.42337	44.1	(40.7, 47.4)	23	(19.9, 26.2)
			Myeloproliferative neoplasms		23	985	9.43487	91.2	(89.0, 93.0)	74.5	(70.5, 78.0)	56.8	(49.0, 63.9)
			Myelodysplastic syndrome		24	980	9.38697	75.2	(71.7, 78.4)	40	(35.4, 44.5)	23.9	(18.9, 29.2)
			Myelodysplastic/Myeloproliferative neoplasms		25	108	1.03448
			Unknown myeloid neoplasms			121	1.159	59.6	(46.2, 70.7)	43.4	(30.5, 55.6)
				Leukaemia, NOS	20	91	0.871648	62.2	(48.4, 73.4)	48.2	(33.8, 61.2)
				Myeloid leukaemia, NOS	21	30	0.287356	48	(25.0, 67.9)
		Others				140	1.341	87.6	(80.4, 92.2)	70	(57.9, 79.2)
	A Data source: Northern Ireland Cancer Registration Dataset, provided through the Centre for Public Health, Queen's University Belfast. Cases diagnosed from Jan 1 2009 to Dec 31 2019. Cases were followed up for death until 12/31/2021. Age-standardized according to International Cancer Survival Standards (ICSS). CI: Confidence interval; NOS: Not otherwise specified; HL: Hodgkin lymphoma; NH: Non H…

## Sheet: Table 2
	Table 2. Age-standardised five-year net survival by blood cancer subtype and calendar year of diagnosis. Cases diagnosed from 2009 to 2019, Northern Ireland. Missing counts and/or survival estimates indicate insufficient case numbers.A
	Blood cancer subtype				HAEMACARE group number	2009-2014				2015-2019
						n	%	5-year survival (95% CI)		n	%	5-year survival (95% CI)
	All blood cancer					5246	100	61.3	(59.7, 62.8)	5194	100	66.4	(64.6, 68.1)
		All lymphoid malignancies				3556	67.785	67.8	(65.9, 69.7)	3775	72.68	72.4	(70.3, 74.5)
			Composite Hodgkin and non-Hodgkin Lymphoma		3
			Hodgkin lymphoma			310	5.90926	85.3	(80.9, 88.7)	318	6.12245	85.6	(80.8, 89.3)
				Hodgkin lymphoma, nodular lymphocyte predominance	4	39	0.743424	95.3	(72.6, 99.3)	45	0.866384
				Classical HL	5	271	5.16584	84.3	(79.6, 88.0)	273	5.25606	84.8	(79.4, 88.9)
			Mature B-cell neoplasms			2712	51.6965	70.4	(68.2, 72.4)	2943	56.6615	75.2	(72.8, 77.4)
				Chronic lymphocytic leukaemia/Small lymphocytic lymphoma	6	597	11.3801	86.7	(81.4, 90.6)	629	12.1101	89.2	(83.7, 92.9)
				Immunoproliferative diseases	7	78	1.48685	86.4	(68.2, 94.6)	84	1.61725
				Mantle cell/ centrocytic	8	62	1.18185	57.7	(42.5, 70.3)	81	1.55949
				Follicular B lymphoma	9	424	8.08235	83.9	(77.9, 88.3)	419	8.067	85	(77.5, 90.2)
				Diffuse B lymphoma	10	696	13.2673	62.1	(57.7, 66.2)	698	13.4386	67.3	(62.7, 71.5)
				Burkitt's	11	15	0.285932			18	0.346554
				Marginal zone lymphoma	12	106	2.02059	90.2	(73.1, 96.7)	154	2.96496	92.9	(76.8, 97.9)
				Plasma cells neoplasms (Myeloma)	16	703	13.4007	52.3	(47.6, 56.8)	831	15.9992	63	(58.2, 67.4)
				Mature B cell leukaemia	17
				Mature B cell leukaemia, hairy cell	18	29	0.552802	73.3	(41.1, 89.7)	27	0.519831
			Mature T-cell and NK-cell neoplasms			174	3.31681	39.7	(31.7, 47.6)	146	2.81094	48.2	(37.2, 58.3)
				T lymphoma cutaneous	13	33	0.629051	72.2	(49.1, 86.1)	38	0.731613
				Other T cell lymphomas	14	141	2.68776	31.6	(23.6, 39.9)	108	2.07932
			Lymphoblastic lymphoma/Acute (precursor cell) lymphatic leukaemia		15	119	2.26839			133	2.56065
			Unknown lymphoid neoplasms			236	4.49867	60.4	(53.2, 66.9)	234	4.5052	58.7	(49.9, 66.5)
				Lymphoma, NOS	1	147	2.80213	58.8	(49.0, 67.3)	100	1.9253
				NH lymphoma, NOS	2	85	1.62028	64.5	(53.5, 73.5)	132	2.54139	78.7	(64.9, 87.6)
				Lymphatic leukaemia, NOS	19
		All myeloid malignancies				1618	30.8425	46.4	(43.5, 49.3)	1351	26.0108	49.5	(46.0, 53.0)
			Acute myeloid leukaemia		22	429	8.17766	22.5	(18.5, 26.8)	346	6.66153
			Myeloproliferative neoplasms		23	512	9.75982	73.6	(68.4, 78.1)	473	9.10666	74.6	(67.7, 80.3)
			Myelodysplastic syndrome		24	580	11.056	39.2	(33.6, 44.9)	400	7.70119	41.6	(34.1, 48.8)
			Myelodysplastic/Myeloproliferative neoplasms		25	29	0.552802			79	1.52099
			Unknown myeloid neoplasms			68	1.29623	37.4	(22.5, 52.3)	53	1.02041	47.9	(33.2, 61.2)
				Leukaemia, NOS	20	47	0.895921	45.5	(25.4, 63.6)	44	0.847131	48.2	(33.1, 61.8)
				Myeloid leukaemia, NOS	21	21	0.400305			9	0.173277
		Others				72	1.37247	68.3	(53.1, 79.5)	68	1.3092	74.7	(54.4, 86.9)
	A Data source: Northern Ireland Cancer Registration Dataset, provided through the Centre for Public Health, Queen's University Belfast. . Cases diagnosed from Jan 1 2009 to Dec 31 2019. Cases were followed up for death until 12/31/2021. Age-standardized according to International Cancer Survival Standards (ICSS). CI: Confidence interval; NOS: Not otherwise specified; HL: Hodgkin lymphoma; NH: Non…

## Sheet: England_Period
			Table 2. Age-standardised five-year net survival by blood cancer subtype and calendar year of diagnosis. Cases diagnosed from 2009 to 2019, England.
Blood Cancer subtype				HAEMACARE group number	2009-2014				2015-2019
					n	5-year survival (95%CI)			n	5-year survival (95%CI)
All blood cancer				All	176892	0.605464	0.60281	0.608106	165277	0.642518	0.639616	0.645402
	Composite Hodgkin and non-Hodgkin Lyphoma			3	69	0.678571	0.522084	0.79346	146	0.603036	0.486354	0.70125
	All lymphoid malignancies				127034	0.659192	0.656084	0.662279	117417	0.696453	0.693011	0.699866
		Hodgkin lymphoma			9361	0.839176	0.832002	0.846072	8650	0.869768	0.862692	0.876506
			Hodgkin lymphoma, nodular lymphocyte predominance	4	744	0.951009	0.919024	0.970561	1012	0.959187	0.934406	0.974731
			Classical HL	5	8617	0.831218	0.823717	0.838432	7638	0.858212	0.850611	0.865456
		Mature B-cell neoplasms			99913	0.675916	0.672466	0.679338	93789	0.71543	0.711638	0.719182
			Chronic lymphocytic leukaemia/Small lymphocytic lymphoma	6	21740	0.804285	0.797062	0.811282	19160	0.839313	0.831059	0.847201
			Immunoproliferative diseases	7	3623	0.812535	0.794916	0.828807	3796	0.836559	0.817497	0.853811
			Mantle cell/ centrocytic	8	2859	0.545601	0.52469	0.566004	2699	0.612813	0.590042	0.634735
			Follicular B lymphoma	9	12092	0.83592	0.825538	0.845743	11230	0.850117	0.838933	0.86059
			Diffuse B lymphoma	10	24908	0.59863	0.591561	0.605621	23055	0.623548	0.615911	0.631082
			Burkitt's	11	885	0.419202	0.378405	0.459413	762	0.464787	0.417302	0.51084
			Marginal zone lymphoma	12	5877	0.84504	0.831289	0.857768	6535	0.872843	0.858135	0.886128
			Plasma cells neoplasms (Myeloma)	16	26722	0.528156	0.521264	0.534996	25550	0.598002	0.590362	0.605551
			Mature B cell leukaemia	17	38	0.519719	0.296298	0.70319	34
			Mature B cell leukaemia, hairy cell	18	1169	0.87147	0.835248	0.900205	968	0.923381	0.872773	0.954378
		Mature T-cell and NK-cell neoplasms			5579	0.53577	0.519868	0.551394	5401	0.525416	0.507861	0.542653
			T lymphoma cutaneous	13	2060	0.789362	0.761518	0.81436	1723	0.76114	0.726049	0.792393
			Other T cell lymphomas	14	3519	0.392016	0.373606	0.410368	3678	0.418524	0.398658	0.438252
		Lymphoblastic lymphoma/Acute (precursor cell) lymphatic leukaemia		15	1893	0.50402	0.481978	0.525628	1868	0.531978	0.509057	0.554337
		Unknown lymphoid neoplasms			10288	0.584658	0.573402	0.595731	7709	0.605501	0.591366	0.619315
			Lymphoma, NOS	1	3177	0.530464	0.510316	0.55018	1836	0.426398	0.395434	0.456979
			NH lymphoma, NOS	2	6637	0.606203	0.592133	0.619953	5703	0.653745	0.637491	0.66947
			Lymphatic leukaemia,NOS	19	474	0.644478	0.589091	0.694395	170	0.668432	0.580346	0.742147
	All myeloid malignancies				48800	0.458239	0.453001	0.463461	46771	0.50435	0.498813	0.50986
		Acute myeloid leukaemia		22	14929	0.209845	0.202936	0.216836	12953	0.243596	0.235483	0.251789
		Myeloproliferative neoplasms		23	14228	0.751637	0.742314	0.76068	16084	0.803562	0.79427	0.812486
		Myelodysplastic syndrome		24	15572	0.422353	0.410895	0.433762	12804	0.386249	0.373257	0.399219
		Myelodysplastic/Myeloproliferative neoplasms		25	2686	0.417439	0.392587	0.442079	4144	0.456205	0.435837	0.476328
		Unknown myeloid neoplasms			1385	0.401847	0.370406	0.433052	786	0.34457	0.300353	0.389146
			Leukaemia,NOS	20	864	0.395399	0.35665	0.43386	441	0.267839	0.215126	0.323206
			Myeloid leukaemia, NOS	21	521	0.412637	0.358707	0.465679	345	0.454269	0.382096	0.523529
	Others			26	989	0.635584	0.594954	0.673306	943	0.674829	0.632867	0.713119
																		cancergroup_5 Freq.	Percent	Cum.
																		Hodgkin lymphoma		7.44	7.44
																		Mature B-cell neoplasms		80.62	88.06
																	Mature	T-cell and NK-cell neoplasms		4.64	92.7
																		Unknown lymphoid neoplasms		6.63	99.32
																		Unknown myeloid neoplasms		0.68	100
																		Total	116335	100
		Two main disease lineages (lymphoid and myeloid) according to WHO indications: 1. All lymphoid malignancies: 1.1 HL 1.2 Mature B-cell neoplasms 1.3 Mature T-cell and NK-cell neoplasms 1.4 Unknown lymphoid neoplasms 2. All myeloid malignancies: 2.1 Acute myeloid leukaemia 2.2 Myeloproliferative neoplasms 2.3 Myelodysplastic syndrome 2.4 Myelodysplastic/Myeloproliferative neoplasms 2.5 Unknown myel…
		1	lymphoid malignancies
		1.1	HL
		1.2	Mature B-cell neoplasms
		1.3	Mature T-cell and NK-cell neoplasms
		1.4	Unknown lymphoid neoplasms
		2	Myeloid malignancies
		2.1	Acute myeloid leukaemia
		2.2	Myeloproliferative neoplasms
		2.3	Myelodysplastic syndrome
		2.4	Myelodysplastic/Myeloproliferative neoplasms
		2.5	Unknown myeloid neoplasms

## Sheet: England_Age
			Table 3. Age-specific five-year net survival by blood cancer subtype and age groups. Cases diagnosed from 2009 to 2019, England
Blood Cancer subtype				HAEMACARE group number	Age 15-44				Age 45-54				Age 55-64				Age 65-74				Age 75-99
					n	5-year survival (95%CI)			n	5-year survival (95%CI)			n	5-year survival (95%CI)			n	5-year survival (95%CI)			n	5-year survival (95%CI)
All blood cancer					28816	0.859611	0.855447	0.863664	28182	0.799267	0.794287	0.804141	53568	0.727319	0.723178	0.731411	91519	0.617817	0.61416	0.621451	140084	0.415646	0.411642	0.419645
	Composite Hodgkin and non-Hodgkin Lyphoma			3	39	0.770446	0.600781	0.875049	24	0.701727	0.454734	0.852816	39	0.676174	0.46653	0.818052	44	0.634112	0.443916	0.774519	69	0.517487	0.331243	0.67518
	All lymphoid malignancies				21788	0.881148	0.876654	0.885489	21489	0.820419	0.814905	0.825787	41505	0.766231	0.761697	0.770693	67692	0.682927	0.678754	0.687059	91977	0.491044	0.485914	0.496152
		Hodgkin lymphoma			8850	0.960093	0.955538	0.96419	2245	0.913649	0.899831	0.92564	2240	0.812569	0.793626	0.829965	2342	0.633304	0.610301	0.655355	2334	0.415774	0.38802	0.443272
			Hodgkin lymphoma, nodular lymphocyte predominance	4	722	0.991699	0.977079	0.997008	332	0.955669	0.919278	0.975868	316	0.926501	0.876656	0.956695	239	0.902072	0.828681	0.945046	147	0.807747	0.640669	0.902684
			Classical HL	5	8128	0.957309	0.952421	0.961705	1913	0.9064	0.890981	0.919737	1924	0.793689	0.772762	0.812927	2103	0.602834	0.578456	0.626287	2187	0.389601	0.361663	0.417418
		Mature B-cell neoplasms			8857	0.868006	0.86054	0.875101	16260	0.833966	0.827767	0.839965	34204	0.785988	0.781096	0.790786	57504	0.702602	0.698106	0.707045	76877	0.514675	0.508996	0.520323
			Chronic lymphocytic leukaemia/Small lymphocytic lymphoma	6	601	0.93122	0.905898	0.949916	2577	0.939278	0.927584	0.949136	7179	0.905791	0.89704	0.913834	12819	0.848901	0.840265	0.85711	17724	0.648604	0.635292	0.661568
			Immunoproliferative diseases	7	102	0.954115	0.880648	0.98279	380	0.923645	0.887151	0.948677	1151	0.891386	0.867348	0.911292	2306	0.831556	0.810106	0.850811	3480	0.694394	0.664822	0.721923
			Mantle cell/ centrocytic	8	109	0.844274	0.756598	0.902366	379	0.794756	0.7474	0.834228	994	0.667718	0.634947	0.698276	1773	0.557027	0.529892	0.583256	2303	0.368267	0.339496	0.397037
			Follicular B lymphoma	9	1659	0.958387	0.946546	0.967649	3199	0.932252	0.921632	0.941479	5306	0.898443	0.888213	0.907786	7052	0.858422	0.84712	0.868955	6106	0.719075	0.697502	0.739408
			Diffuse B lymphoma	10	3791	0.833856	0.821349	0.845572	4184	0.742414	0.728319	0.755905	7935	0.69248	0.681435	0.70323	13684	0.601488	0.592063	0.610771	18369	0.445287	0.434693	0.455821
			Burkitt's	11	547	0.741829	0.702582	0.776739	244	0.649563	0.584284	0.707216	237	0.489015	0.420943	0.553533	289	0.434608	0.371423	0.496025	330	0.250444	0.191722	0.313313
			Marginal zone lymphoma	12	671	0.964073	0.944606	0.976782	1095	0.944977	0.92679	0.958747	2192	0.901546	0.885104	0.915747	3819	0.853118	0.837146	0.867649	4635	0.770566	0.743914	0.794838
			Plasma cells neoplasms (Myeloma)	16	1153	0.793672	0.768148	0.816729	3811	0.740137	0.725073	0.75452	8689	0.671726	0.660795	0.682394	15209	0.552735	0.543556	0.56181	23410	0.350431	0.341468	0.359405
			Mature B cell leukaemia	17	1	1.0056	1.0056	1.0056	4	0.514016	0.0595246	0.854723	6	0.526949	0.114379	0.827543	23	0.653343	0.382883	0.828015	38	0.222969	0.068871	0.430947
			Mature B cell leukaemia, hairy cell	18	223	0.979846	0.942273	0.993053	387	0.983009	0.949969	0.994295	515	0.953252	0.918982	0.973236	530	0.944439	0.897036	0.970375	482	0.739414	0.654746	0.806375
		Mature T-cell and NK-cell neoplasms			1454	0.766708	0.743771	0.787893	1352	0.699324	0.673193	0.723811	2068	0.57249	0.549526	0.594747	2892	0.518157	0.497438	0.538453	3214	0.384513	0.357884	0.411058
			T lymphoma cutaneous	13	605	0.940846	0.917492	0.957742	557	0.90052	0.869596	0.92443	711	0.835076	0.801242	0.863646	932	0.778816	0.743173	0.810156	978	0.64292	0.584157	0.695604
			Other T cell lymphomas	14	849	0.642679	0.609109	0.674174	795	0.558555	0.522345	0.593157	1357	0.434921	0.407081	0.462408	1960	0.394248	0.370332	0.418056	2236	0.271457	0.243548	0.300053
		Lymphoblastic lymphoma/Acute (precursor cell) lymphatic leukaemia		15	1698	0.679599	0.656556	0.701464	417	0.450371	0.40106	0.498356	525	0.300121	0.259796	0.341391	560	0.241394	0.203755	0.280866	561	0.0989002	0.0692128	0.134738
		Unknown lymphoid neoplasms			929	0.80197	0.77439	0.826563	1215	0.728716	0.701715	0.753717	2468	0.711699	0.691901	0.730483	4394	0.616664	0.599887	0.632967	8991	0.371572	0.356206	0.386932
			Lymphoma, NOS	1	291	0.769588	0.716066	0.814343	334	0.660371	0.60538	0.709588	636	0.603803	0.562446	0.642556	1065	0.533043	0.499071	0.565786	2687	0.244653	0.221308	0.268663
			NH lymphoma, NOS	2	612	0.818784	0.785267	0.847584	829	0.754125	0.721811	0.783264	1738	0.746054	0.722903	0.767593	3148	0.642254	0.622362	0.661399	6013	0.424611	0.404773	0.444296
			Lymphatic leukaemia,NOS	19	26	0.7729	0.557874	0.892521	52	0.757478	0.609174	0.855853	94	0.807047	0.698868	0.879622	181	0.661549	0.574814	0.734692	291	0.44821	0.358233	0.534017
	All myeloid malignancies				6792	0.792963	0.78294	0.802583	6506	0.732115	0.720731	0.743121	11767	0.589809	0.580269	0.599213	23306	0.42778	0.420667	0.434872	47200	0.268198	0.262134	0.274296
		Acute myeloid leukaemia		22	2697	0.604523	0.585577	0.622902	2260	0.503451	0.482176	0.524322	3855	0.327166	0.311804	0.342604	7146	0.132981	0.12463	0.141605	11924	0.0295627	0.0256709	0.0338597
		Myeloproliferative neoplasms		23	3253	0.96368	0.956023	0.970024	3115	0.936255	0.925685	0.945366	4751	0.871118	0.859429	0.881903	7579	0.778937	0.766904	0.790438	11614	0.595871	0.579684	0.611658
		Myelodysplastic syndrome		24	518	0.723259	0.681678	0.760388	789	0.611464	0.57522	0.645618	2227	0.472236	0.450081	0.494051	6370	0.370904	0.357641	0.384164	18472	0.228974	0.219836	0.238231
		Myelodysplastic/Myeloproliferative neoplasms		25	154	0.917022	0.856415	0.952743	220	0.684101	0.615236	0.743248	698	0.526973	0.486324	0.565938	1780	0.35371	0.328553	0.378935	3978	0.242903	0.222182	0.264157
		Unknown myeloid neoplasms			170	0.622018	0.543374	0.691032	122	0.638488	0.543786	0.718625	236	0.533075	0.464169	0.597117	431	0.307799	0.260981	0.355734	1212	0.179363	0.146945	0.214443
			Leukaemia,NOS	20	135	0.606443	0.517597	0.683974	77	0.602628	0.480978	0.704381	153	0.509643	0.424087	0.588815	249	0.296603	0.23654	0.358939	691	0.130799	0.0968305	0.169971
			Myeloid leukaemia, NOS	21	35	0.68189	0.49546	0.811594	45	0.699531	0.537947	0.813864	83	0.576793	0.457248	0.679126	182	0.323661	0.25066	0.398649	521	0.247164	0.187343	0.311473
	Others			26	197	0.799933	0.736145	0.849872	163	0.746279	0.668542	0.808394	257	0.740152	0.675459	0.793931	477	0.683786	0.630906	0.730747	838	0.475961	0.412978	0.536194
		Two main disease lineages (lymphoid and myeloid) according to WHO indications: 1. All lymphoid malignancies: 1.1 HL 1.2 Mature B-cell neoplasms 1.3 Mature T-cell and NK-cell neoplasms 1.4 Unknown lymphoid neoplasms 2. All myeloid malignancies: 2.1 Acute myeloid leukaemia 2.2 Myeloproliferative neoplasms 2.3 Myelodysplastic syndrome 2.4 Myelodysplastic/Myeloproliferative neoplasms 2.5 Unknown myel…
		1	lymphoid malignancies
		1.1	HL
		1.2	Mature B-cell neoplasms
		1.3	Mature T-cell and NK-cell neoplasms
		1.4	Unknown lymphoid neoplasms
		2	Myeloid malignancies
		2.1	Acute myeloid leukaemia
		2.2	Myeloproliferative neoplasms
		2.3	Myelodysplastic syndrome
		2.4	Myelodysplastic/Myeloproliferative neoplasms
		2.5	Unknown myeloid neoplasms

## Sheet: Table 3
	Table 3. Age-specific five-year net survival by blood cancer subtype and age at diagnosis. Cases diagnosed from 2009 to 2019, Northern Ireland. Missing counts and/or survival estimates indicate insufficient case numbers.A
	Blood cancer subtype				HAEMACARE group number	Age 15-44					Age 45-54					Age 55-64					Age 65-74					Age 75-99
						n	%	5-year survival (95% CI)			n	%	5-year survival (95% CI)			n	%	5-year survival (95% CI)			n	%	5-year survival (95% CI)			n	%	5-year survival (95% CI)
	All blood cancer					1118	100	87.4	(85.2, 89.2)		928	100	80.7	(77.8, 83.2)		1689	100	75.1	(72.6, 77.4)		2772	100	61.3	(59.1, 63.4)		3933	100	43.9	(41.4, 46.5)
		All lymphoid malignancies				795	71.1091	89.9	(87.4, 91.8)		694	74.7845	83.2	(79.9, 86.0)		1286	76.1397	79.2	(76.4, 81.6)		2047	73.8456	67.6	(64.9, 70.0)		2509	63.7935	54.8	(51.4, 58.0)
		Composite Hodgkin and non-Hodgkin Lymphoma			3
			Hodgkin lymphoma			292	26.1181	95.7	(92.2, 97.6)		69	7.43534	90.9	(79.6, 96.1)		96	5.68384	83.1	(72.1, 90.1)		89	3.21068	61.8	(48.6, 72.5)		82	2.08492	48.4	(31.8, 63.1)
				Hodgkin lymphoma, nodular lymphocyte predominance	4	33	2.9517				12	1.2931				20	1.18413				11	0.396825				8	0.203407
				Classical HL	5	259	23.1664	95.1	(91.3, 97.2)		57	6.14224	90.5	(77.5, 96.2)		76	4.4997	82.1	(69.3, 89.9)		78	2.81385	57.9	(44.1, 69.5)		74	1.88152	48.4	(30.6, 64.1)
			Mature B-cell neoplasms			247	22.093	88.8	(83.9, 92.3)		543	58.5129	83.9	(80.2, 87.0)		1067	63.1735	81.4	(78.5, 84.0)		1733	62.518	70.2	(67.4, 72.8)		2065	52.5044	59.2	(55.3, 62.8)
				Chronic lymphocytic leukaemia/Small lymphocytic lymphoma	6	23	2.05725				89	9.59052				246	14.5648	91.9	(85.9, 95.4)		393	14.1775	87.2	(81.3, 91.3)		475	12.0773	77.8	(67.4, 85.2)
				Immunoproliferative diseases	7						10	1.07759	87.5	(27.8, 98.6)		29	1.71699	91.5	(61.2, 98.4)		45	1.62338	82.5	(60.4, 92.9)		75	1.90694	93.2	(27.9, 99.6)
				Mantle cell/ centrocytic	8						9	0.969828	64.7	(23.7, 87.7)		25	1.48017	73.1	(47.3, 87.7)		48	1.7316	45.8	(28.1, 61.8)		58	1.4747	32.1	(14.9, 50.9)
				Follicular B lymphoma	9	58	5.18784	97.3	(85.1, 99.5)		130	14.0086	95.8	(88.5, 98.5)		205	12.1374	92.7	(86.2, 96.2)		241	8.69408	81.9	(74.1, 87.5)		209	5.31401	72.4	(59.7, 81.7)
				Diffuse B lymphoma	10	92	8.22898	84	(74.4, 90.2)		139	14.9784	72.4	(63.7, 79.4)		238	14.0912	74.8	(68.1, 80.3)		427	15.404	59.1	(53.4, 64.4)		498	12.6621	53.1	(46.0, 59.6)
				Burkitt's	11	17	1.52057	76.6	(48.8, 90.6)							8	0.473653	65.6	(22.5, 88.8)
				Marginal zone lymphoma	12	14	1.25224	91.4	(48.3, 98.9)		20	2.15517				55	3.25636	85.4	(69.2, 93.5)		79	2.84993	82.8	(67.6, 91.3)		92	2.33918
				Plasma cells neoplasms (Myeloma)	16	26	2.32558	88.4	(66.1, 96.4)		129	13.9009	71.1	(61.5, 78.7)		253	14.9793	66.9	(59.6, 73.2)		482	17.3882	58.8	(53.2, 64.0)		644	16.3743	36.6	(30.7, 42.6)
				Mature B cell leukaemia	17
				Mature B cell leukaemia, hairy cell	18	11	0.9839	89.7	(40.6, 98.7)		13	1.40086	93.6	(42.2, 99.5)		8	0.473653	92.4	(11.6, 99.7)		13	0.468975	93.9	(7.9, 99.8)		11	0.279685
			Mature T-cell and NK-cell neoplasms			42	3.75671	69.4	(52.8, 81.1)		40	4.31034	66.1	(48.7, 78.8)		55	3.25636	44.6	(30.0, 58.2)		95	3.42713	36.6	(25.9, 47.4)		88	2.23748	35.3	(21.8, 49.0)
				T lymphoma cutaneous	13	12	1.07335	84	(47.6, 96.0)		13	1.40086	70.5	(37.4, 88.4)		13	0.769686	66.9	(29.3, 87.7)		17	0.613276	85	(43.8, 96.9)		16	0.406814	79.1	(21.0, 96.6)
				Other T cell lymphomas	14	30	2.68336	63.7	(43.9, 78.2)		27	2.90948	64.1	(42.7, 79.3)		42	2.48668	37.9	(22.5, 53.2)		78	2.81385	25.7	(15.5, 37.1)		72	1.83066	25.6	(13.0, 40.3)
			Lymphoblastic lymphoma/Acute (precursor cell) lymphatic leukaemia		15	200	17.8891	86.7	(81.0, 90.8)		8	0.862069	64.1	(22.8, 87.5)		17	1.00651	43	(19.2, 64.9)		12	0.4329	18.3	(1.5, 50.3)		15	0.381388
			Unknown lymphoid neoplasms			13	1.16279	92.9	(53.9, 99.1)		32	3.44828	79.6	(60.1, 90.3)		50	2.96033	73	(56.9, 83.8)		117	4.22078	62.4	(51.3, 71.7)		258	6.55988	30.9	(22.6, 39.5)
				Lymphoma, NOS	1	6	0.536673	83.9	(26.3, 97.7)		21	2.26293	77.5	(52.2, 90.5)		20	1.18413	47.6	(24.3, 67.8)		55	1.98413	52.9	(37.4, 66.3)		145	3.68675	15	(8.4, 23.3)
				NH lymphoma, NOS	2						11	1.18534	83.5	(43.1, 96.2)		30	1.7762	89.9	(65.7, 97.3)		62	2.23665	70.6	(54.0, 82.2)		109	2.77142	52.2	(34.0, 67.6)
				Lymphatic leukaemia, NOS	19
		All myeloid malignancies				296	26.4758	81.2	(76.1, 85.3)		214	23.0603	71.8	(64.9, 77.5)		386	22.8538	61	(55.4, 66.2)		696	25.1082	43	(38.7, 47.2)		1377	35.0114	24.2	(20.7, 27.8)
			Acute myeloid leukaemia		22	119	10.644	65.7	(56.3, 73.5)		73	7.86638	45.9	(34.1, 57.0)		101	5.97987	38.3	(28.4, 48.1)		203	7.32323	12.3	(7.9, 17.8)		279	7.09382	1.7	(0.5, 4.5)
			Myeloproliferative neoplasms		23	135	12.0751	95.5	(89.3, 98.2)		109	11.7457	92.1	(84.0, 96.2)		164	9.70989	84.1	(75.8, 89.7)		256	9.23521	74.7	(66.8, 81.0)		321	8.16171	54.3	(44.7, 62.9)
			Myelodysplastic syndrome		24	21	1.87835	67	(42.7, 82.8)		28	3.01724	66.7	(44.3, 81.8)		95	5.62463	45	(34.0, 55.4)		192	6.92641	37.3	(29.6, 45.0)		644	16.3743	20.9	(16.1, 26.3)
			Myelodysplastic/Myeloproliferative neoplasms		25											15	0.888099	52.6	(18.6, 78.2)		28	1.0101	27.3	(10.8, 46.9)		61	1.55098	12.6	(1.6, 35.4)
			Unknown myeloid neoplasms			19	1.69946	89.9	(63.6, 97.5)				51.9	( .8, 91.4)		11	0.651273	76.1	(35.9, 93.0)		17	0.613276	32	(11.4, 55.0)		72	1.83066	14	(5.6, 26.3)
				Leukaemia, NOS	20	15	1.34168	87	(56.1, 96.7)				51.9	( .8, 91.4)		9	0.53286	81.6	(32.6, 96.4)		13	0.468975	41.8	(14.8, 67.2)		52	1.32215	17.2	(6.3, 32.6)
				Myeloid leukaemia, NOS	21																					20	0.508518	7.6	(0.5, 28.2)
		Others				27	2.41503	81.8	(61.1, 92.1)		20	2.15517	86.5	(59.6, 96.0)		17	1.00651	90.3	(48.6, 98.6)		29	1.04618	63.2	(38.1, 80.3)		47	1.19502	50.9	(25.0, 72.0)
	A Data source: Northern Ireland Cancer Registration Dataset, provided through the Centre for Public Health, Queen's University Belfast. Cases diagnosed from Jan 1 2009 to Dec 31 2019. Cases were followed up for death until 12/31/2021. CI: Confidence interval; NOS: Not otherwise specified; HL: Hodgkin lymphoma; NH: Non Hodgkin. Cancer types were classified according to the HAEMACARE-25 classificat…

## Sheet: Table 4
	Table 4. Age-standardised five-year net survival by blood cancer subtype and sex. Cases diagnosed from 2009 to 2019, Northern Ireland. Missing counts and/or survival estimates indicate insufficient case numbers.A
	Blood cancer subtype				HAEMACARE group number	Male				Female
						n	%	5-year survival (95% CI)		n	%	5-year survival (95% CI)
	All blood cancer					5800	100	61.7	(60.1, 63.3)	4640	100	65.9	(64.2, 67.6)			(	,	)
		All lymphoid malignancies				4147	71.5	69.5	(67.5, 71.3)	3184	68.6207	70.6	(68.5, 72.6)
			Composite Hodgkin and non-Hodgkin Lymphoma		3
			Hodgkin lymphoma			370	6.37931	86	(81.8, 89.3)	258	5.56034	85.4	(80.8, 89.0)
				Hodgkin lymphoma, nodular lymphocyte predominance	4	64	1.10345	92.5	(81.0, 97.2)	20	0.431034
				Classical HL	5	306	5.27586	84.8	(80.1, 88.5)	238	5.12931	85	(80.1, 88.8)
			Mature B-cell neoplasms			3199	55.1552	72.2	(69.9, 74.2)	2456	52.931	73	(70.6, 75.2)
				Chronic lymphocytic leukaemia/Small lymphocytic lymphoma	6	730	12.5862	86.7	(81.4, 90.5)	496	10.6897	88.1	(81.8, 92.4)
				Immunoproliferative diseases	7	98	1.68966			64	1.37931
				Mantle cell/ centrocytic	8	94	1.62069	57.5	(44.5, 68.4)	49	1.05603
				Follicular B lymphoma	9	418	7.2069	86.2	(79.0, 91.0)	425	9.15948	83	(77.1, 87.5)
				Diffuse B lymphoma	10	793	13.6724	65.1	(60.7, 69.1)	601	12.9526	63.4	(58.6, 67.9)
				Burkitt's	11	25	0.431034			8	0.172414
				Marginal zone lymphoma	12	110	1.89655	89.5	(71.8, 96.3)	150	3.23276	95.4	(77.8, 99.1)
				Plasma cells neoplasms (Myeloma)	16	883	15.2241	56.6	(52.5, 60.6)	651	14.0302	59	(53.7, 63.9)
				Mature B cell leukaemia	17
				Mature B cell leukaemia, hairy cell	18	46	0.793103	95.8	(10.5, 99.9)	10	0.215517
			Mature T-cell and NK-cell neoplasms			178	3.06897	40.4	(32.2, 48.4)	142	3.06034	48.4	(38.0, 58.1)
				T lymphoma cutaneous	13	44	0.758621	63.9	(42.3, 79.2)	27	0.581897
				Other T cell lymphomas	14	134	2.31034	33.6	(25.5, 41.9)	115	2.47845	37.2	(26.7, 47.7)
			Lymphoblastic lymphoma/Acute (precursor cell) lymphatic leukaemia		15	146	2.51724			106	2.28448
			Unknown lymphoid neoplasms			252	4.34483	59.3	(51.9, 65.9)	218	4.69828	61.1	(52.6, 68.5)
				Lymphoma, NOS	1	127	2.18966	47.9	(37.0, 57.9)	120	2.58621	44.8	(33.8, 55.1)
				NH lymphoma, NOS	2	122	2.10345	69.3	(58.6, 77.8)	95	2.04741	78.6	(63.9, 87.9)
				Lymphatic leukaemia, NOS	19
		All myeloid malignancies				1573	27.1207	41.6	(38.6, 44.5)	1396	30.0862	54.8	(51.6, 57.9)
			Acute myeloid leukaemia		22	443	7.63793	21.9	(17.7, 26.3)	332	7.15517	24.6	(20.0, 29.4)
			Myeloproliferative neoplasms		23	436	7.51724	67.7	(61.3, 73.3)	549	11.8319	79.7	(74.5, 83.9)
			Myelodysplastic syndrome		24	563	9.7069	36.4	(30.6, 42.3)	417	8.98707	44.8	(37.8, 51.6)
			Myelodysplastic/Myeloproliferative neoplasms		25	66	1.13793			42	0.905172
			Unknown myeloid neoplasms			65	1.12069			56	1.2069		(47.9, 74.2)
				Leukaemia, NOS	20	44	0.758621			47	1.01293		(48.3, 75.6)
				Myeloid leukaemia, NOS	21	21	0.362069			9	0.193966
		Others				80	1.37931	65.4	(49.1, 77.5)	60	1.2931	71	(49.1, 84.7)
	A Data source: Northern Ireland Cancer Registration Dataset, provided through the Centre for Public Health, Queen's University Belfast. Cases diagnosed from Jan 1 2009 to Dec 31 2019. Cases were followed up for death until 12/31/2021. Age-standardized according to International Cancer Survival Standards (ICSS). CI: Confidence interval; NOS: Not otherwise specified; HL: Hodgkin lymphoma; NH: Non H…

## Sheet: England_Sex
			Table 4. Age-standardised five-year net survival by blood cancer subtype and sex. Cases diagnosed from 2009 to 2019, England.
Blood Cancer subtype				HAEMACARE group number	Male				Female
					n	5-year survival (95% CI)			n	5-year survival (95% CI)
All blood cancer				All	5013	0.604933	0.602294	0.60756	2321	0.647734	0.64485	0.650602		(	,	)
	Composite Hodgkin and non-Hodgkin Lyphoma			3	1756	0.638516	0.504695	0.745045	530	0.630226	0.502262	0.733799
	All lymphoid malignancies				139384	0.665193	0.66206	0.668305	105067	0.693051	0.689684	0.696391
		Hodgkin lymphoma			10217	0.84428	0.837351	0.850941	7794	0.866083	0.858766	0.873049
			Hodgkin lymphoma, nodular lymphocyte predominance	4	16255	0.937696	0.911042	0.956554	7264	0.978158	0.947474	0.991002
			Classical HL	5	40900	0.833746	0.826346	0.840862	15474	0.856737	0.849068	0.864047
		Mature B-cell neoplasms			110563	0.6836	0.680133	0.687038	83139	0.710018	0.706292	0.713706
			Chronic lymphocytic leukaemia/Small lymphocytic lymphoma	6	7419	0.806251	0.799225	0.813061	2669	0.844181	0.835751	0.852218
			Immunoproliferative diseases	7	5558	0.810109	0.793334	0.825676	1581	0.854242	0.834785	0.871586
			Mantle cell/ centrocytic	8	23322	0.560556	0.542003	0.578673	11996	0.622132	0.593846	0.649063
			Follicular B lymphoma	9	47963	0.832065	0.820334	0.843105	21647	0.853283	0.843469	0.862532
			Diffuse B lymphoma	10	1647	0.599417	0.592258	0.606496	481	0.625053	0.617555	0.632452
			Burkitt's	11	12412	0.428395	0.392184	0.464068	6417	0.462791	0.40517	0.518362
			Marginal zone lymphoma	12	3783	0.85113	0.835581	0.865329	1452	0.867416	0.854614	0.879172
			Plasma cells neoplasms (Myeloma)	16	72	0.556729	0.549864	0.563534	35	0.566683	0.559018	0.574269
			Mature B cell leukaemia	17		0.493089	0.291158	0.66686
			Mature B cell leukaemia, hairy cell	18	2137	0.916494	0.880828	0.941837	484	0.842395	0.791938	0.881531
		Mature T-cell and NK-cell neoplasms			6569	0.518999	0.503626	0.534137	4411	0.549031	0.531208	0.566476
			T lymphoma cutaneous	13	7197	0.765141	0.738026	0.789861	2959	0.798377	0.762224	0.829658
			Other T cell lymphomas	14	3761	0.386259	0.368496	0.40398	1472	0.433166	0.412702	0.453444
		Lymphoblastic lymphoma/Acute (precursor cell) lymphatic leukaemia		15	52272	0.519107	0.498993	0.538819	22355	0.517172	0.490813	0.542854
		Unknown lymphoid neoplasms			9746	0.573804	0.561754	0.585655	8251	0.620104	0.607375	0.632554
			Lymphoma, NOS	1	12340	0.473313	0.450849	0.495423	5637	0.53049	0.505328	0.554982
			NH lymphoma, NOS	2	215	0.609635	0.594971	0.623947	97	0.653022	0.637763	0.667815
			Lymphatic leukaemia,NOS	19	644	0.641426	0.575441	0.699892	293	0.672686	0.605475	0.731032
	All myeloid malignancies				53650	0.445367	0.440307	0.450414	41921	0.528567	0.522846	0.534253
		Acute myeloid leukaemia		22	27882	0.214368	0.207388	0.221428	12208	0.239454	0.231363	0.247628
		Myeloproliferative neoplasms		23	30312	0.733094	0.723433	0.742481	15252	0.824725	0.816027	0.833055
		Myelodysplastic syndrome		24	28376	0.385855	0.374587	0.397107	10863	0.439351	0.425984	0.452631
		Myelodysplastic/Myeloproliferative neoplasms		25	6830	0.403052	0.38243	0.42357	2642	0.50345	0.478706	0.52765
		Unknown myeloid neoplasms			1215	0.375814	0.341884	0.409679	956	0.400005	0.360824	0.438842
			Leukaemia,NOS	20	1305	0.354297	0.312468	0.396311	598	0.363255	0.314797	0.411803
			Myeloid leukaemia, NOS	21	866	0.409215	0.352183	0.465329	358	0.464476	0.398517	0.527723
	Others			99	1932	0.639619	0.596786	0.679175	878	0.672185	0.633115	0.70809
		Two main disease lineages (lymphoid and myeloid) according to WHO indications: 1. All lymphoid malignancies: 1.1 HL 1.2 Mature B-cell neoplasms 1.3 Mature T-cell and NK-cell neoplasms 1.4 Unknown lymphoid neoplasms 2. All myeloid malignancies: 2.1 Acute myeloid leukaemia 2.2 Myeloproliferative neoplasms 2.3 Myelodysplastic syndrome 2.4 Myelodysplastic/Myeloproliferative neoplasms 2.5 Unknown myel…
		1	lymphoid malignancies
		1.1	HL
		1.2	Mature B-cell neoplasms
		1.3	Mature T-cell and NK-cell neoplasms
		1.4	Unknown lymphoid neoplasms
		2	Myeloid malignancies
		2.1	Acute myeloid leukaemia
		2.2	Myeloproliferative neoplasms
		2.3	Myelodysplastic syndrome
		2.4	Myelodysplastic/Myeloproliferative neoplasms
		2.5	Unknown myeloid neoplasms

## Sheet: Table 5
	Table 5. Age-standardised five-year net survival by blood cancer subtype and area-level deprivation quintiles. Cases diagnosed from 2009 to 2019, Northern Ireland. Missing counts and/or survival estimates indicate insufficient case numbers.A,B
	Blood cancer subtype				HAEMACARE group number	5 – Least deprived					4					3					2					1 – Most deprived
						n	%	5-year survival (95% CI)			n	%	5-year survival (95% CI)			n	%	5-year survival (95% CI)			n	%	5-year survival (95% CI)			n	%	5-year survival (95% CI)
	All blood cancer					2216	100	68.4	(65.7, 70.9)		2195	100	66.2	(63.6, 68.7)		2115	100	62.2	(59.5, 64.7)		2154	100	61.3	(58.7, 63.8)		1759	100	58.8	(55.9, 61.6)
		All lymphoid malignancies				1580	71.2996	74.9	(71.7, 77.8)		1587	72.3007	72.9	(69.8, 75.6)		1478	69.8818	67.6	(64.4, 70.6)		1482	68.8022	68.4	(65.1, 71.4)		1204	68.448	64.2	(60.6, 67.5)
			Composite Hodgkin and non-Hodgkin Lymphoma		3
			Hodgkin lymphoma			116	5.23466	86.7	(79.1, 91.7)		136	6.1959	84.1	(77.7, 88.7)		128	6.05201	85	(76.7, 90.6)		125	5.80316	88.7	(82.3, 92.9)		123	6.99261	86.4	(76.4, 92.4)
				Hodgkin lymphoma, nodular lymphocyte predominance	4	18	0.812274				27	1.23007				14	0.661939				17	0.789229				8	0.454804
				Classical HL	5	98	4.42238	87.8	(78.8, 93.2)		109	4.96583	81.5	(74.5, 86.8)		114	5.39007	84	(75.0, 90.0)		108	5.01393	87.4	(80.6, 92.0)		115	6.53781	85.3	(75.2, 91.6)
			Mature B-cell neoplasms			1240	55.9567	78.1	(74.6, 81.2)		1235	56.2642	75.4	(71.9, 78.4)		1129	53.3806	70.2	(66.6, 73.6)		1160	53.8533	70.7	(67.0, 74.0)		891	50.6538	65.9	(61.8, 69.6)
				Chronic lymphocytic leukaemia/Small lymphocytic lymphoma	6	259	11.6877	97.3	(72.9, 99.8)		279	12.7107	91.5	(83.0, 95.9)		253	11.9622				265	12.3027	88.5	(78.2, 94.2)		170	9.66458	74.6	(65.1, 81.8)
				Immunoproliferative diseases	7	43	1.94043				43	1.959				24	1.13475				28	1.29991				24	1.36441
				Mantle cell/ centrocytic	8	27	1.21841				26	1.18451				34	1.60757				36	1.67131				20	1.13701	74.5	(46.9, 89.2)
				Follicular B lymphoma	9	189	8.52888	88.2	(77.0, 94.1)		188	8.56492	87.9	(77.1, 93.8)		165	7.80142	79.7	(68.9, 87.0)		165	7.66017	85	(71.6, 92.4)		136	7.73167	77.2	(66.8, 84.7)
				Diffuse B lymphoma	10	302	13.6282	67.7	(60.6, 73.8)		291	13.2574	65.8	(58.6, 72.0)		282	13.3333	65.8	(58.4, 72.1)		279	12.9526	58	(50.5, 64.8)		240	13.6441	64.3	(56.2, 71.3)
				Burkitt's	11	10	0.451264				8	0.364465				8	0.378251				6	0.278552
				Marginal zone lymphoma	12	58	2.61733				66	3.00683	88.2	(66.2, 96.3)		46	2.17494				47	2.18199	90.4	(59.3, 98.1)		43	2.44457	80.1	(51.4, 92.9)
				Plasma cells neoplasms (Myeloma)	16	336	15.1625	63.4	(56.7, 69.3)		324	14.7608	64.1	(57.4, 70.0)		306	14.4681	56.2	(48.4, 63.3)		324	15.0418	54.9	(47.9, 61.3)		244	13.8715	47.8	(39.7, 55.5)
				Mature B cell leukaemia	17
				Mature B cell leukaemia, hairy cell	18	14	0.631769				9	0.410023	84.9	(19.7, 98.4)		10	0.472813				10	0.464253	95.4	( .0, 100.0)		13	0.739056
			Mature T-cell and NK-cell neoplasms			69	3.11372	47.1	(30.7, 61.9)		66	3.00683	46.7	(33.2, 59.1)		67	3.16785	46.2	(32.0, 59.3)		55	2.55339	42.6	(28.4, 56.1)		63	3.58158
				T lymphoma cutaneous	13	14	0.631769				14	0.637813				14	0.661939				12	0.557103				17	0.966458
				Other T cell lymphomas	14	55	2.48195	41.9	(24.9, 57.9)		52	2.36902	34.7	(22.0, 47.7)		53	2.50591	45.7	(30.6, 59.5)		43	1.99629	35.3	(18.1, 53.0)		46	2.61512
			Lymphoblastic lymphoma/Acute (precursor cell) lymphatic leukaemia		15	51	2.30144				56	2.55125				58	2.74232				40	1.85701				47	2.67197
			Unknown lymphoid neoplasms			104	4.69314	66.3	(53.8, 76.1)		92	4.19134	59.3	(44.0, 71.6)		96	4.53901				100	4.64253	54.5	(42.7, 64.8)		78	4.43434	59	(43.2, 71.8)
				Lymphoma, NOS	1	46	2.07581	52.2	(30.5, 70.0)		51	2.32346				52	2.45863				58	2.69266	45.9	(30.5, 59.9)		40	2.27402
				NH lymphoma, NOS	2	57	2.5722				40	1.82232				43	2.0331				41	1.90344	64.8	(44.2, 79.4)		36	2.04662
				Lymphatic leukaemia, NOS	19
		All myeloid malignancies				601	27.1209	51.5	(46.3, 56.5)		584	26.6059	48	(42.9, 53.0)		608	28.747	48.3	(43.6, 52.8)		643	29.8514	45.6	(41.0, 50.1)		532	30.2445	47.3	(42.3, 52.3)
			Acute myeloid leukaemia		22	178	8.03249	28.2	(21.5, 35.2)		150	6.83371				151	7.13948				169	7.84587				127	7.22001
			Myeloproliferative neoplasms		23	183	8.25812	77.9	(66.5, 85.9)		193	8.79271	71.4	(62.6, 78.5)		210	9.92908	71.6	(62.5, 78.9)		201	9.33148	72.7	(63.2, 80.1)		197	11.1995	77.6	(67.9, 84.7)
			Myelodysplastic syndrome		24	197	8.88989	51.1	(40.8, 60.5)		194	8.83827				208	9.83452	42.7	(34.1, 51.1)		227	10.5385	34.2	(25.2, 43.3)		154	8.75497	34.9	(25.1, 44.9)
			Myelodysplastic/Myeloproliferative neoplasms		25	20	0.902527				23	1.04784				19	0.898345				25	1.16063				21	1.19386
			Unknown myeloid neoplasms			23	1.03791				24	1.09339				20	0.945626				21	0.97493				33	1.87607
				Leukaemia, NOS	20	19	0.857401				16	0.728929				13	0.614657				17	0.789229				26	1.47811
				Myeloid leukaemia, NOS	21						8	0.364465				7	0.330969									7	0.397953
		Others				35	1.57942	63.2	(37.9, 80.5)		24	1.09339	92.7	(44.5, 99.3)		29	1.37116	82.4	(49.4, 94.8)		29	1.34633				23	1.30756
	A Data source:Northern Ireland Cancer Registration Dataset, provided through the Centre for Public Health, Queen's University Belfast. Cases diagnosed from Jan 1 2009 to Dec 31 2019. Cases were followed up for death until 12/31/2021. Age-standardized according to International Cancer Survival Standards (ICSS). CI: Confidence interval; NOS: Not otherwise specified; HL: Hodgkin lymphoma; NH: Non Ho…
	B We discourage comparison of deprivation gradients between nations because (i) each nation uses a different deprivation index and quintiles of these are not comparable. Wales, England, and Northern Ireland each use their own Index of Multiple Deprivation (IMD). Northern Ireland uses the Northern Ireland Multiple Deprivation Measure (NIMDM 2017). For more information see: https://bmjopen.bmj.com/…

[truncated: 4 more sheets: England_Deprivation, Table 6, Data attributions, England_Ethnicity]
